# Supplementary material for: DNA methylation profile of a hepatosplenic gamma/delta T-cell lymphoma patient associated with response to interferon-α therapy
Source: Cell Mol Immunol. 2020 Aug 20;18(5):1332–5. doi: 10.1038/s41423-020-0518-4 (PMC8093208; doi:10.1038/s41423-020-0518-4)
Supplement: Supplementary file 2 — Supplemental Table S1 [file 41423_2020_518_MOESM2_ESM.xlsx]

## Sheet: Supplementary_table_1
Time points since diagnosis	Visit	Clinical observation	Hb (g/dL)	Hemolysis (Coombs test)	WBC counts (per µL of blood)	% Lymphocytes	Lymphocytes (per µL of blood)	gd blasts (%)	gd blasts (per µL of blood)	Lymphocyte clone	Differential WBC counts	Treatment/Therapy	DNA methylation analysis	Flow cytometry analysis
0 day	Diagnosis	Anemia, leukocytosis	8.9	massive	22300	98	21854	N/A	N/A	Pathological clone ca 98%	Diff: 98% Lymphocytes, 1 seg, 1 Monocytes	Fluocortolone 40 mg/day (high cortisone); Started with IFN-a2c with 1 Million IU s.c. 1X daily	-	+
54 days	Visit 1	Significant improvement	10.8	minor	18700	87	16269	92.9	15130	reduced pathological clone	Diff: 87 Lymphocytes, 11 seg, 2 Monocytes,	Prednisolone 5 mg every 2nd day; IFN-a2c as above on daily basis	+	-
155 days	Visit 2	Further improvement	11.1	No	20000	98	19600	87.2	17052	N/A	Diff: 98 Lymphocytes, 2 seg	No Prednisolone; Continuation of IFN-a2c as above	+	+
253 days	Visit 3	N/A	11	No	12000	85	10200	89.3	9078	Further reduction of pathological clone	Diff: 85 Lymphocyte, 14 seg, 1 Monocytes	No Cortisone; IFN-a2c continued as above	+	+
462 days (i.e. 1 year 97 days)	Visit 4	N/A	11.2	No	7700	94	7238	93.2	6731	Proof of normal/non-pathological T-cells	Diff: 94 Lymphocytes, 5 seg, 1 Monocytes	No Cortisone; IFN-a2c continued as above	+	-
652 days (i.e. 1 year 287 days)	Visit 5	Clinically healthy	10.5	No	7200	86	6192	92.5	5758	Further reduced pathological clones; Normal T-cells	Diff: 86 Lymphocytes, 12 seg, 2 Monocytes	No Cortisone; IFN-a2c continued as above	+	+
6 years	Follow-up	Clinically healthy	N/A	N/A	N/A		N/A	N/A	N/A	N/A	N/A	IFN-a2c only 5x per week with 1 Million. IU	-	-
11 years	Follow-up	Clinically healthy	normal range	No	normal range		N/A	N/A	N/A	No proof of pathological clones	Normal WBC counts	Change to PEG-A 50 µg every 2 weeks	-	-
18 years	Follow-up	Clinically healthy	normal range	No	normal range		N/A	N/A	N/A	No proof of pathological clones	Normal WBC counts	N/A	-	-
20 years	Follow-up	Clinically healthy	normal range	No	normal range		N/A	N/A	N/A	No proof of pathological clones	Normal WBC counts	Change to PEG-A 50 µg every 4 weeks	-	-
				Abbreviations: N/A, Not Available; Hb, Hemoglobin; IFN-a2c, Interferon-a2c; PEG-A, Pegylated Interferon-a2c; +, analysis performed in this study; -, analysis not performed in this study; seg, segmented granulocytes
