# Supplementary material for: DNA methylation profile of a hepatosplenic gamma/delta T-cell lymphoma patient associated with response to interferon-α therapy
Source: Cell Mol Immunol. 2020 Aug 20;18(5):1332–5. doi: 10.1038/s41423-020-0518-4 (PMC8093208; doi:10.1038/s41423-020-0518-4)
Supplement: Supplementary file 3 — Supplemental Table S2 [file 41423_2020_518_MOESM3_ESM.xlsx]

## Sheet: CpGListAnnotated_HSTL_full
TargetID	UCSC_REFGENE_NAME	CHR	MAPINFO	GD5060	GD5239	GD5681	GD6393	GD7753	AddressA_ID	AlleleA_ProbeSeq	AddressB_ID	AlleleB_ProbeSeq	Infinium_Design_Type	Next_Base	Color_Channel	Forward_Sequence	Genome_Build	SourceSeq	Chromosome_36	Coordinate_36	Strand	Probe_SNPs	Probe_SNPs_10	Random_Loci	Methyl27_Loci	UCSC_RefGene_Accession	UCSC_RefGene_Group	UCSC_CpG_Islands_Name	Relation_to_UCSC_CpG_Island	Phantom	DMR	Enhancer	HMM_Island	Regulatory_Feature_Name	Regulatory_Feature_Group	DHS
cg00031779	ALPK2	18	56296243	0.782094	0.723028	0.70258	0.641823	0.563376	24778447	TACTAAAATATATTCTCCAACTTCAACAATAACCTAATTCACTAAAAAAC			II			TCTTCCTAAGAGGGGAAATTCCATGCCCGGGGAAGTTCTGGAAGAAGAGCATTTTTTCCC[CG]CCCTTCAGTGAACTAGGTCATTGCTGAAGCTGGAGAATATATTTTAGCATCCCTGTGATG	37	CGCCCTTCAGTGAACTAGGTCATTGCTGAAGCTGGAGAATATATTTTAGC	18	54447223	F			NA	NA	NM_052947	TSS200					TRUE				NA
cg00410034	FBXO7;FBXO7	22	32869991	0.483464	0.470415	0.429681	0.395328	0.352845	22699508	CTACAATTTATAATCTCATAAAAAACCTAAAAACAAAACCACCCAACCAC			II			GCTGCCCTGGCCTACAGTTTGTAATCTCATGGGAGACCTGGAGACAGAACCACCCAGCCA[CG]CATCCCCAAATCCCTTTACCTCTAAAACCTGTGGGACAACAAATGTTTATTGCGTTAAAC	37	TACAGTTTGTAATCTCATGGGAGACCTGGAGACAGAACCACCCAGCCACG	22	31199991	R			NA	NA	NM_001033024;NM_012179	TSS1500;TSS1500	chr22:32870550-32871364	N_Shore			NA		22:32869285-32871235	Promoter_Associated	NA
cg00511464	RBM47;RBM47	4	40518041	0.628877	0.591911	0.571799	0.5083	0.478576	65756489	ACTAATCTATTAAAATAAATACCATAAATAACCRTTTTATCTACCTACCC			II			GGGTCTGACTGACTAATCTGTTAGGGTGGGTACCATAAATGACCGTTTTATCTGCCTGCC[CG]GGGCGTGGCAACAGGGCCTCCCCGCCCCCCAGCCCTGCCTGTCAGCTCCTTTTGCTTTCA	37	CTAATCTGTTAGGGTGGGTACCATAAATGACCGTTTTATCTGCCTGCCCG	4	40212798	R			NA	NA	NM_001098634;NM_019027	5'UTR;TSS200					TRUE		4:40517960-40518057	Unclassified_Cell_type_specific	NA
cg00627837	DGCR14	22	19133638	0.749392	0.718609	0.701184	0.663984	0.624623	52669423	AATATCCCTATATATTACAAAAACAAAATTATATTAAATTATTCCAAAAC			II			GCATTTTTAAGGAATTTCTTCCCAAACGAAAGATGTGAATTGTGTTGGACAAATAAATTC[CG]CCCTGGAACAATTTAATACAATTTTGCTTTTGCAACATACAGGGATACCTTCATTCACTG	37	CGCCCTGGAACAATTTAATACAATTTTGCTTTTGCAACATACAGGGATAC	22	17513638	F			NA	NA	NM_022719	TSS1500	chr22:19131992-19132297	S_Shore			NA				NA
cg00715811	OR2W5	1	247654140	0.722041	0.704179	0.670652	0.61349	0.587519	64744434	AACCCTCCTAATCACTTAAAAATAATCTACATAATACTCAACCTTTTAAC			II			TGTTCTACACAGGCCCTCCTGATCACTTGGGAGTGATCTGCATAATACTCAGCCTTTTAA[CG]CATCTTCTTTTAGAGAACTTTCTCTTTCTCCCTTCTTTGTCATTATTCATACACATTATT	37	GCCCTCCTGATCACTTGGGAGTGATCTGCATAATACTCAGCCTTTTAACG	1	245720763	R			NA	NA	NM_001004698	TSS1500					NA				NA
cg00734483	BACE2;BACE2;BACE2;BACE2;BACE2;BACE2	21	42539961	0.363665	0.392064	0.417608	0.445423	0.486474	73659455	ACAAAAAAAAACTTACCCAACTTAACAACACAAACTAAAACAACTCTACA	69658308	ACGAAAAAAAACTTACCCAACTTAACGACGCGAACTAAAACGACTCTACG	I	C	Grn	CCAGAGGGGGCAGCGGAGAAGAACTTGCCCAACTTGGCGGCGCGGGCTGGGGCGGCTCTG[CG]CCTCCGCGCCCGCCTCCCCGGCCTCCGCCTTCTCCCCTCCCGCGAGCCTCCTCCCCTCCC	37	GCGGAGAAGAACTTGCCCAACTTGGCGGCGCGGGCTGGGGCGGCTCTGCG	21	41461831	R			NA	NA	NM_012105;NM_138992;NM_138992;NM_138991;NM_138991;NM_012105	1stExon;1stExon;5'UTR;1stExon;5'UTR;5'UTR	chr21:42539367-42540872	Island			NA	21:41461238-41463053	21:42539709-42540177	Unclassified_Cell_type_specific	NA
cg00788699	CCDC27	1	3680420	0.631818	0.60375	0.576994	0.532667	0.506602	37686426	ACTACCRAAAATTAATAAAACCTAAAACCCATACTCATAAAACRAAAACC			II			TCCGAGAGCGGAGGCAGCAGCTACAAGCCATGACCGACAAGGTGGCCGTGCGCTCAGTAC[CG]GCCTCCGCTCCATGAGCATGGGCCCCAGGCTTCATTAACCCCCGGCAGCTCGGGGCAGGC	37	CGGCCTCCGCTCCATGAGCATGGGCCCCAGGCTTCATTAACCCCCGGCAG	1	3670280	F		rs41306998	NA	NA	NM_152492	Body					NA	1:3670193-3670333			NA
cg00866632	RPL29	3	52028763	0.708496	0.69136	0.683472	0.632345	0.590538	53625445	AAATCAAATAAAAATCATAAAACTAATCAATATAAAAATATACCCTACAC			II			ACTCCAGCACTGGGTCAGATGGAGGTCATAAGGCTGGTCAGTGTGGGAATGTGCCCTGCA[CG]CACTCAGACAAGGCCACTCCTTACCCTAAGTGCCACTGCCAAGCAAGGGAGATAGCCAAA	37	GGTCAGATGGAGGTCATAAGGCTGGTCAGTGTGGGAATGTGCCCTGCACG	3	52003803	R			NA	NA	NM_000992	Body	chr3:52029757-52030058	N_Shore			NA				NA
cg00872984	TNXB	6	32063991	0.565603	0.585504	0.60195	0.649304	0.682699	49777435	AAACTACCATAAACACAACCTTTACAAAAATAACATATACATATATAACA	44719445	AAACTACCGTAAACACGACCTTTACGAAAATAACGTATACGTATATAACG	I	C	Grn	CGCGGCCTCGGCAGCCCCCGGGGCAGCTGCGCGTGCTGCAGTCTTCCCCTGAGTAGCCTG[CG]TCACACACGCACACGCCATCCTCGCAAAGGCCGTGCCCACGGCAGTCCCCGGGACAGCGA	37	GGACTGCCGTGGGCACGGCCTTTGCGAGGATGGCGTGTGCGTGTGTGACG	6	32171969	F			NA	NA	NM_019105	Body	chr6:32063533-32065044	Island			NA	6:32171573-32172951	6:32063883-32064441	Unclassified_Cell_type_specific	NA
cg00949446	CPN2	3	194072066	0.676225	0.658744	0.644934	0.608762	0.560701	48622401	AACAAAAAAAAATCTAATATAACCTATAATCAACTCAATCCAACCCCAAC			II			TCTTCCTCAGGAGCAGAGAGGAGTCTGGTGTGGCCTGTGGTCAGCTCAATCCAGCCCCAG[CG]CTGATCAAAGTTCCAGGCAGTGGTTCCTCCCCTCACGTGGCCCCAGCGTCCCAGAATGTC	37	CGCTGGGGCTGGATTGAGCTGACCACAGGCCACACCAGACTCCTCTCTGC	3	195553359	R			NA	NA	NM_001080513	TSS200					NA				NA
cg00957641	NA	12	103406953	0.661096	0.617703	0.588614	0.54313	0.500158	11744341	CACRCATTAACCCTCCTCCCACTAAATAAAACTTTATACAAAAAATTTCC			II			TCCTTGCCCGGCTGGGCCCCTCCTCTTCTCACACAGAGGCCTGGGCACTGGGCTATGTTC[CG]GAAATTCCCTGCACAAAGCCCCATTCAGTGGGAGGAGGGCCAATGCGTGTGCTTTGGGGG	37	ACGCATTGGCCCTCCTCCCACTGAATGGGGCTTTGTGCAGGGAATTTCCG	12	101931083	F			NA	NA							TRUE				NA
cg01049205	LRIT1	10	85997177	0.420458	0.423642	0.449134	0.485604	0.52813	69611346	CAACCAAAAAACAATTAACCTACAAATCCAACAACCACAACTTAAAAACA	28677346	CAACCGAAAAACGATTAACCTACAAATCCAACAACCGCAACTTAAAAACG	I	T	Red	CCTCAGCGGGCACAGCCGAGAGGCGGTTGGCCTGCAGGTCCAGCAGCCGCAGCTTGGGGG[CG]TCCCTGAGCGCCGCCCAGGGGAAGGCGGCCAGGCGGTTCCCGGGCAGCCGCAGCTCCCGC	37	CGCCCCCAAGCTGCGGCTGCTGGACCTGCAGGCCAACCGCCTCTCGGCTG	10	85987157	R			NA	NA	NM_015613	Body	chr10:85997109-85997427	Island			NA	10:85986980-85987710			NA
cg01110418	FLJ44635	X	71363658	0.571868	0.541535	0.513848	0.452916	0.42498	30734471	TCAAACATTTTTATATTTTCATACTTATAAACTTATCATAACTAACTACC			II			CTTAATCATCTTCAGACATTTTTATGTTTTCATACTTATAAGCTTGTCATGACTGACTAC[CG]AGTTTCTTCTTATTTTCCCCCAGTGGTGTGCACTAACTAAGAAGAAATTTTCAGATGTCA	37	CGGTAGTCAGTCATGACAAGCTTATAAGTATGAAAACATAAAAATGTCTG	X	71280383	R			NA	NA	NM_207422	TSS1500					NA				NA
cg01274324	TCP10L	21	33948002	0.750529	0.730727	0.707177	0.665784	0.639028	41640381	AAATTCCTACAAAAATCRTAAAACTACTATAATCATTTACTAACAACRAC			II			TTTACCAAGATAGGTTCCTGCAGAGGTCGTGAAGCTGCTGTGGTCATTTGCTGGCAGCGA[CG]TGAAGATAGAATTCTTTCCTGACTCAACCAGGGGCACTCTCGTCTCCTCCCCGTGAGACC	37	CGTCGCTGCCAGCAAATGACCACAGCAGCTTCACGACCTCTGCAGGAACC	21	32869873	R			NA	TRUE	NM_144659	3'UTR					NA				NA
cg01322400	NA	4	11372592	0.59803	0.571995	0.549225	0.507798	0.476216	10777367	CCAATAACTACTTTACTAAACAACACAAACCTAAAATAACRATCACACCC			II			GATTTCACAAAGTACATTTGGGCAGATCTTTAGTTCTTGGGGGGGTGGGGCTGGAATCTG[CG]GGTGTGACCGCCACTCTAGGTCTGTGCTGTCCAGCAAAGTAGCCATTGGCCACATGTGGC	37	CGGGTGTGACCGCCACTCTAGGTCTGTGCTGTCCAGCAAAGTAGCCATTG	4	10981690	F	rs59111742		NA	NA			chr4:11370229-11370886	S_Shore			NA				NA
cg01360618	NA	3	69591659	0.27066	0.290518	0.32399	0.370695	0.396813	21638484	AAACACAAAAAAAACAACCCAAAACACAACTATAAATATAAAACAAAACA	70664346	AAACGCGAAAAAAACGACCCGAAACACAACTATAAATATAAAACAAAACG	I	A	Red	CCGCATCCCCCGGCCCGGGTCTGCAGGTCGCCCCCGCCACCGCCGCTCGCCGTGCGTCCT[CG]CTTTGCTCCACACTTACAGCTGTGCCCCGGGCCGCCTTTCTCGCGTCCTTCCGTCCTGCC	37	CGCTTTGCTCCACACTTACAGCTGTGCCCCGGGCCGCCTTTCTCGCGTCC	3	69674349	F			NA	NA			chr3:69591011-69592050	Island	high-CpG:69674202-69674482		NA	3:69673594-69674760			NA
cg01569440	NA	17	46717147	0.668066	0.622111	0.606087	0.530483	0.444568	23807360	ACAAAAATCTAAATACTATTAACCAACCATTAACTTCTTATCACAACCTC			II			TGTATTTTCAGGCAGGGGTCTGAATACTATTAGCCAACCATTGGCTTCTTGTCACAGCCT[CG]AACTGCTGGGCAGGTGGGTGGTGGTTGTGCAGCACAGAGAGGGGCAACTAGAAATGAGTT	37	CGAGGCTGTGACAAGAAGCCAATGGTTGGCTAATAGTATTCAGACCCCTG	17	44072146	R			NA	NA			chr17:46719360-46720234	N_Shelf			NA				NA
cg01602068	SHANK2	11	70741376	0.774373	0.75199	0.71595	0.682997	0.632666	39650398	ATACCAACCATAATTAACATAAAACACACATACCACACAATAAAACCTCA	35767361	ATACCGACCGTAATTAACGTAAAACACACATACCACACGATAAAACCTCG	I	A	Red	AAGGCGGGGTAGGTACCGGCCGTGGTTGACGTAGGGCACACATGCCACACGGTAAAGCCT[CG]ACAGCCAAACACAGTTCTGCTTTCCCTGATGCCAAAAATGAGGTGACGGGCACAGGCAAT	37	CGAGGCTTTACCGTGTGGCATGTGTGCCCTACGTCAACCACGGCCGGTAC	11	70419024	R			NA	NA	NM_012309	Body					NA	11:70418980-70419025			NA
cg01718139	VSTM1	19	54566838	0.747856	0.713649	0.700272	0.648198	0.612193	39750358	TACACACCTACRATAAATAAATCTAAACTATAAATTCTATAAATTCTACC			II			TCCCAGCGGAGTCTGTCCCCGTGTCTCTGCAGCGCGGCCTCCTCCTCGCTTGCATGTGGG[CG]GCAGAACTCACAGAACCCACAGCCCAGACCCACCCACCGCAGGTGTGCAACACCTGGAAG	37	GCACACCTGCGGTGGGTGGGTCTGGGCTGTGGGTTCTGTGAGTTCTGCCG	19	59258650	F			NA	TRUE	NM_198481	Body					NA	19:59258542-59259047			NA
cg01750716	SGCZ	8	14660063	0.704685	0.652854	0.637734	0.564255	0.520304	24686397	ATAATTCAAAATCACCATTTAATTAAAATCAATAATAATCATTTACTACC			II			TTTATGAGCCAGTGATTCAAAATCACCATTTAATTAAAATCAGTAATGATCATTTGCTGC[CG]CCTTTTTTATGAATAAGATGGTCTGCATTTTACACACATACAAACACAGAGAGAGAGAGA	37	CGGCAGCAAATGATCATTACTGATTTTAATTAAATGGTGATTTTGAATCA	8	14704434	R			NA	NA	NM_139167	Body					TRUE				NA
cg01786362	NA	1	90274359	0.663339	0.639717	0.613509	0.570324	0.546793	38626322	ACRAACACTCTATAACCAAAAACTTTACCAAAAATTTAAATACCAACTAC			II			GCTGGCTCAGATGTCAGAGATGCACAAACTTGCATATGCTCAGTCCACAAGCAACACCCC[CG]CAGCTGGCATCTAAACCCTTGGTAAAGCTCTTGGCTACAGAGTGCTCGTTGATGACATTT	37	CGAGCACTCTGTAGCCAAGAGCTTTACCAAGGGTTTAGATGCCAGCTGCG	1	90046947	F			NA	NA							TRUE				NA
cg01813752	DAAM2	6	39869180	0.651243	0.618136	0.606336	0.566358	0.530566	38637428	CRAATTCTTTAACATCTTTAATACCTTCTTACAAACCTTCTCAAAAACCC			II			ATGCAGCCAGACGAATTCTTTGGCATCTTTGATACCTTCTTGCAGGCCTTCTCAGAGGCC[CG]GCAGGATCTAGAGGCCATGAGGAGGAGGAAGGAGGAGGAGGAGCGGCGGGCGCGCATGGA	37	CGGGCCTCTGAGAAGGCCTGCAAGAAGGTATCAAAGATGCCAAAGAATTC	6	39977158	R			NA	NA	NM_015345	Body	chr6:39869579-39869800	N_Shore			NA				NA
cg02031634	NA	2	212210654	0.584141	0.568316	0.540937	0.502396	0.472343	40726424	AATAAACCCATAATAACAATCTATATAAACTAAAACTAATATAATCATTC			II			CATCAGTCTTTCTAGAAGATTCCAAGTGACCAAAGTGGCTTCAGCAGAGTAAAACTTTCA[CG]AATGACCACACCAGTTTCAGTCCACACAGACTGCCATCATGGGTTCATTATTCAGCCCTA	37	ATGAACCCATGATGGCAGTCTGTGTGGACTGAAACTGGTGTGGTCATTCG	2	211918899	F			NA	NA							TRUE				NA
cg02357046	FAM53A	4	1686926	0.736705	0.710238	0.683157	0.644451	0.618006	58656503	ACATTATTCTCCTACACCTTTAAAAAATCATCTAATCTAAAATAAATCCC			II			GTGTGCTGGCCCTGGGCTGTGTGGATATCCGCCGACTCTGGAGATTCCACTGAGGTAGGG[CG]GGATTTATTTCAGACCAGATGATTTCTCAAAGGTGCAGGAGAACAATGCTCCCCACCCCT	37	CATTGTTCTCCTGCACCTTTGAGAAATCATCTGGTCTGAAATAAATCCCG	4	1656724	F			NA	NA	NM_001013622	TSS1500	chr4:1685405-1686743	S_Shore			NA				NA
cg02394753	FAM3D	3	58625812	0.63543	0.605889	0.58259	0.515824	0.481255	51762456	ACTCTAAAAATAAATACCTCTACTAACACTAAAATCACAATCRAAAATAC			II			GCACCAGGTACCTCGAGCCACCAGGTCCCTTGCCACATGAAGAGGCTCAGCCCTCTGCAC[CG]CACCCCCGACTGTGACTTCAGTGTCAGCAGAGGCACCTACCTCCAGAGTACATGTCAAAT	37	CGCACCCCCGACTGTGACTTCAGTGTCAGCAGAGGCACCTACCTCCAGAG	3	58600852	F			NA	NA	NM_138805	Body					TRUE		3:58625669-58626970	Unclassified	NA
cg02442630	ASS1;ASS1	9	133318907	0.630813	0.616876	0.597026	0.558197	0.519426	60640301	AAAAACACCTACACAATAACACCCTTACAACAATTATATATCCTTAAAAC			II			ATGCTTGCTCTTTCCAGGGCGACCCTACCAATGAGAAAACAGGCTGCAGTGGGGAGTGAC[CG]CCCCAAGGACACACAACTGCTGCAAGGGTGTCATTGTGTAGGTGTTCCTCACTTGCCTCC	37	CGCCCCAAGGACACACAACTGCTGCAAGGGTGTCATTGTGTAGGTGTTCC	9	132308728	F			NA	NA	NM_000050;NM_054012	TSS1500;TSS1500	chr9:133319864-133320810	N_Shore			NA				NA
cg02631838	HPCA	1	33358788	0.451691	0.483256	0.49668	0.547384	0.585271	44770405	AAAAATATTAAAAAACACCAAAACCCAACAATAAAAAACCTAAAACAACA	40809460	AAAAATATTAAAAAACACCGAAACCCGACAATAAAAAACCTAAAACGACG	I	A	Red	CGGGTGCCAGCCCGGTACTTACCCCCGACGCGCGTGCCCCGGGGCACGCGCTCCTGAGCC[CG]CCGCTCCAGGCCCTCCACTGTCGGGCCCCGGTGTCCTCCAACATCTCTCCTGACCCCTGC	37	CGCCGCTCCAGGCCCTCCACTGTCGGGCCCCGGTGTCCTCCAACATCTCT	1	33131375	F			NA	NA	NM_002143	Body	chr1:33358469-33359449	Island			TRUE	1:33131039-33132010	1:33357886-33359585	Unclassified	TRUE
cg02658330	FAM3D	3	58653593	0.745017	0.713911	0.695695	0.65435	0.610877	28810484	RTACCTACCTAAAAATAAACAACTAAAACAACAAAACTAAAACCACTCCC			II			GCATGCCCAGGGAGCTGGTGCAAGGGAAGAGCAGGGAGCGGACCCTGTGTGATGAGGTGC[CG]GGAGTGGCCCCAGTTCTGCTGTTCCAGCTGCCCATCCCCAGGTAGGCACGTGGGCCCCCT	37	TGCCTACCTGGGGATGGGCAGCTGGAACAGCAGAACTGGGGCCACTCCCG	3	58628633	F	rs9851791		NA	NA	NM_138805	TSS1500					NA				NA
cg02668177	NCKAP5;NCKAP5	2	133733241	0.603365	0.590347	0.555325	0.511967	0.452185	61754305	CTTTCTATTTTTAATTTCTATCTACCCAACTTATACTCAAACAACTACCC			II			TGCTCCAGGTGGCTGGACATCTAAGAAAACTAATAACAGAAATTATGTCCTTGTAGCCCA[CG]GGTAGTTGTTTGAGTATAAGCTGGGCAGATAGAAACCAAAAACAGAAAGTAAGAATGCCA	37	CGGGTAGTTGTTTGAGTATAAGCTGGGCAGATAGAAACCAAAAACAGAAA	2	133449711	F			NA	NA	NM_207363;NM_207481	Body;Body					TRUE				NA
cg02802376	RIMBP2	12	130907016	0.754855	0.725842	0.70047	0.66819	0.635136	33616393	AAAACACAACAACRATAATAAAACCACTAACCRATAAATAAAACTATCAC			II			TCCGCGGCTGAAAGACACAACAGCGATGATGGGGCCACTAACCGATGGATGGGACTGTCA[CG]GGCCGGGACCTCTGAGGACCAGCGCTGCCACGGGGAAACCTCCGGCCCATGTGATCCACC	37	AGACACAACAGCGATGATGGGGCCACTAACCGATGGATGGGACTGTCACG	12	129472969	R			NA	NA	NM_015347	Body	chr12:130908777-130909191	N_Shore			NA	12:129472969-129473032			NA
cg02914667	MACROD1	11	63894453	0.706196	0.699995	0.673662	0.630923	0.602201	61718438	AAACAAATAAACACRAAACCAAACTAATCTAAACCCTAAAAAACCRAACC			II			TGAGTGACGGGCCTGACCGTCCCCGCTACCGCCTGCTGCCATGCGACCAGATGGCTGACC[CG]GCCCGGCTTCTCAGGGCCCAGACCAGCCTGGCCTCGTGCCCACCTGCTTCGCTCCCAACC	37	CGGCCCGGCTTCTCAGGGCCCAGACCAGCCTGGCCTCGTGCCCACCTGCT	11	63651029	F			NA	NA	NM_014067	Body					NA	11:63650882-63651179			NA
cg03046925	TRIM15	6	30132133	0.669806	0.645713	0.622599	0.576478	0.534355	40789306	TCCTAAAAAAACAAATTTACCCTACCCATAATCTACAAAAAATCCCACTC			II			GGTGGAGTGCAAAGAACTGTAGCCTTGGCTTCACTCACTATGGAAAGAAAGCTCCAATGC[CG]AGTGGGATCTTCTGCAGATTATGGGCAGGGTAAACTTGTTCTCCCAGGATCCAGACTGGA	37	CCTGGGAGAACAAGTTTACCCTGCCCATAATCTGCAGAAGATCCCACTCG	6	30240112	F	rs56348820		NA	NA	NM_033229	Body					NA				NA
cg03123091	ARID1A;ARID1A	1	27080598	0.858967	0.851013	0.828806	0.78401	0.75002	23770496	TAACAATTCAATTTTCTACAACACATTTATCATTAATAAAAAATTCAATC			II			TCTGCCTGCCTCGGCCTCCCAAAGTGCTGGGATTACAGGCATGAGCCACCACACCTGGCC[CG]ACTGAACTTTTTATTAATGATAAATGTGTTGTAGAAAACTGAACTGTTAGGAACATTGAG	37	AACAGTTCAGTTTTCTACAACACATTTATCATTAATAAAAAGTTCAGTCG	1	26953185	F			NA	NA	NM_006015;NM_139135	Body;Body					TRUE				NA
cg03184368	RBM47	4	40555722	0.732383	0.715628	0.695045	0.668151	0.617624	40714508	CCATAATAAAAAACTTTTTCTTCTTCACCAAAACACTCCCAACTCCTAAC			II			AAATGTGAGCTCCATGATAAGGGACTTTTTCTTCTTCACCAAGGCACTCCCAGCTCCTAA[CG]CAGGGTCTAGCACTAGTCAATAGTCAATATTTGAGAAATAAAATATCCCCTGGTTGGAGA	37	CATGATAAGGGACTTTTTCTTCTTCACCAAGGCACTCCCAGCTCCTAACG	4	40250479	R			NA	NA	NM_001098634	5'UTR					TRUE				NA
cg03198733	C1S;C1S	12	7167584	0.72264	0.688847	0.671578	0.634253	0.577758	67798307	AAATATAATAATTAATAATAACTTAACACCAAAACCCAAAATAATATAAC			II			TGGGGTAGAATTTCGATGTTTGGAAGGGATGTGGAGGGATGTTATGAAGAGGAAGCCTCA[CG]CCATACCACCTTGGGTCTTGGTGTTAAGTCATTATCAACCATTACATTTGCTTTAAAGCA	37	CGCCATACCACCTTGGGTCTTGGTGTTAAGTCATTATCAACCATTACATT	12	7037845	F			NA	NA	NM_201442;NM_001734	TSS1500;TSS1500					NA				TRUE
cg03370330	NA	2	100984712	0.546345	0.525893	0.509343	0.448841	0.410619	43732499	AAAATAACAATTACCTTTACCCTAACTTATATAACAAACTAAAAAAACCC			II			CTGAGAATCCTGGGGTAACAATTGCCTTTGCCCTGGCTTGTGTGGCAAGCTGAGGAGACC[CG]GTGCTGCTTCCCTCCATCCAGTGAGTGCTCAGCTCTTAAAGCAGGGATGTCACTCAGAAG	37	CGGGTCTCCTCAGCTTGCCACACAAGCCAGGGCAAAGGCAATTGTTACCC	2	100351144	R			NA	NA							TRUE				NA
cg03399933	TDH	8	11205972	0.265687	0.283368	0.316125	0.345446	0.403601	17704337	CTCTCAACAATCTATTAAAATAACATAATAATTACCCCCTTTCTAAAAAC			II			TTTATTAAACGCTCTCAACAGTCTATTAGGATGGCATGGTGATTGCCCCCTTTCTGAGGA[CG]CGGAAACTTGAGATTTGGCGAGGCAAGAAGCCAGGCGCACACAGCTAGGCGGGCCGCGGG	37	TCTCAACAGTCTATTAGGATGGCATGGTGATTGCCCCCTTTCTGAGGACG	8	11243382	R			NA	NA	NR_001578	Body	chr8:11204825-11205689	S_Shore		DMR	NA	8:11243382-11243448			TRUE
cg03401452	MMEL1	1	2527502	0.714636	0.710729	0.685103	0.637567	0.60728	27743438	TCCCAAATCAAAAAACTCATTAACAAAATACRAACAATATTTATAAAAAC			II			ACATACCTTCTCCTGCGCCTTCTTCTTGGACTCCTCGTCCATCCAGCCCAGCTCGTCCAG[CG]TCTCCACAAACACTGTCCGCACCTTGTCAATGAGTTCTCTGACCTGGGAATCGGGCATGG	37	CCCAGGTCAGAGAACTCATTGACAAGGTGCGGACAGTGTTTGTGGAGACG	1	2517362	F	rs80004868		NA	NA	NM_033467	Body	chr1:2527239-2527503	Island			NA				NA
cg03455716	IQCJ;IQCJ	3	158963502	0.796087	0.764213	0.755774	0.694407	0.629786	25737404	AAATTAATACAACACAACATTAAAAATTCTAAACTACACTTTAAAAAACC			II			AGGGTTTCACCGTGTTAGCCAGGATGGTCTCGATCTCCTGACCTCGTGATCCACCCGCCT[CG]GCCTCCCAAAGTGCAGTCCAGAACTCTTAATGTTGTGTTGTATCAATTTTGCTAACAGTT	37	CGGCCTCCCAAAGTGCAGTCCAGAACTCTTAATGTTGTGTTGTATCAATT	3	160446196	F	rs73031430	rs34415272	NA	NA	NM_001042706;NM_001042705	Body;Body					NA				NA
cg03534948	TSPAN9;TSPAN9	12	3281841	0.724923	0.691823	0.648046	0.601403	0.549561	30700336	TACTAATAAATCTAATACAAAAACTAATCAACRAACTAACCCATCRCACC			II			CACTCCTGGCCAAGAGCCACTCCTGGTACAAGTGAGGACTGAGATGGGCGATGGGGTGGG[CG]GTGCGATGGGCCAGTTCGTTGACCAGCTCTTGTACTAGATCCATCAGCAATGTCGCTTAG	37	GCTGATGGATCTAGTACAAGAGCTGGTCAACGAACTGGCCCATCGCACCG	12	3152102	F			NA	NA	NM_001168320;NM_006675	5'UTR;5'UTR					NA	12:3151893-3152338			NA
cg03541914	TIFAB	5	134787465	0.668195	0.651061	0.644423	0.598921	0.555911	31605454	CTAAACTCAACCTATAACRCATACCTCRAAAAAAAACTTTCTAACTAAAC			II			TTTAGGTGATCCGCCCGCCCCGACCTTCCAAAGTGCTGGGATTACAGGCGTAAGCCACCA[CG]CCCAGCCAGAAAGCCTTTTCTCGAGGTATGCGTTACAGGCTGAGCCCAGGACAGGTGGGC	37	CGCCCAGCCAGAAAGCCTTTTCTCGAGGTATGCGTTACAGGCTGAGCCCA	5	134815364	F	rs6889578		NA	NA	NM_001099221	5'UTR					NA				NA
cg03771731	SLC6A5	11	20643929	0.67562	0.643572	0.634323	0.591728	0.55086	50654303	ATATACAAAATTAAAAAACRCTCACTCTCAAATTCCTAAAATACAAAACC			II			GCCAGTGCCTAGTGTGCAAAATTGAGAGGCGCTCACTCTCAGGTTCCTGAAGTGCAGGGC[CG]GCACCTGACAGTGAATGCCTCTGTAAATTTTGCACCCTAGATGCCTCCTGTCTCACTTGC	37	CGGCCCTGCACTTCAGGAACCTGAGAGTGAGCGCCTCTCAATTTTGCACA	11	20600505	R			NA	NA	NM_004211	Body					TRUE				NA
cg04001071	NA	13	47613485	0.762747	0.752582	0.722874	0.686676	0.654074	19737355	TCAAACTCCTATCATTACACAATTACAAAAATAACAAAAATTATCATTAC			II			GTATTAATGATTCAAGCTCCTATCATTACACAGTTGCAGAGATAGCAAAAGTTGTCATTA[CG]TGAAAACCTTCCTCTGTTGAACTGAAATCTTATGAGTCCTGTTTCTTGCATCTTCCTGAA	37	CAAGCTCCTATCATTACACAGTTGCAGAGATAGCAAAAGTTGTCATTACG	13	46511486	R			NA	NA							TRUE				NA
cg04023150	RNF220	1	44873064	0.098865	0.136321	0.164627	0.211833	0.297764	45650318	AAATAAACAAAAAAACTTTACCTTACCTAACCTCCTCTTTCCATCTCACA	21649302	AAATAAACAAAAAAACTTTACCTTACCTAACCTCCTCTTTCCGTCTCGCG	I	A	Red	CTGGGGGGAGCAGAGTGGGCAGGGGGGCTTTGCCTTGCCTGGCCTCCTCTTTCCGTCTCG[CG]GGCTCTTCCTGCAAAGGGGAATGAGCAGAGGGGGGAAAGGCAGAAAGAGCGTCGAGGAAG	37	GAGTGGGCAGGGGGGCTTTGCCTTGCCTGGCCTCCTCTTTCCGTCTCGCG	1	44645651	R			NA	NA	NM_018150	5'UTR	chr1:44871109-44874047	Island		DMR	NA	1:44644833-44646698	1:44873006-44874037	Unclassified_Cell_type_specific	NA
cg04150893	NA	X	119137553	0.575864	0.554197	0.523656	0.472424	0.41291	33713472	TCAACATCCTAATTTAAACTTATTATTCTAAATATCCTCACTTATCCCTC			II			ACTTGTTTGAATATCGAATTAGTGCCATAGATATCTACTGGTACCTCCCTCATTAGTAAC[CG]AGGGATAAGTGAGGATATCTAGAATAACAAGTTTAAACCAGGATGCTGAAGAAAAGTGGC	37	CAGCATCCTGGTTTAAACTTGTTATTCTAGATATCCTCACTTATCCCTCG	X	119021581	F	rs73609131		NA	NA			chrX:119133851-119134369	S_Shelf			NA				NA
cg04647241	KRT12	17	39017633	0.564003	0.537933	0.50486	0.464455	0.434002	60714495	ATCCTTCTAAACCTAAAATAATCTTTTAACRAACTTTCTTCTAATAACCC			II			TACAATTAACTCTATTAAAACAATACTACTTGATTAAAGCTCTATGATTAAAAAATATTC[CG]GGTTACCAGAAGAAAGTTCGTTAAAAGACTACTCCAGGTCCAGAAGGATATAAGGTAATT	37	CGGGTTACCAGAAGAAAGTTCGTTAAAAGACTACTCCAGGTCCAGAAGGA	17	36271159	F			NA	NA	NM_000223	3'UTR	chr17:39019387-39020101	N_Shore			NA				NA
cg04670031	NA	5	161178841	0.529903	0.507756	0.494307	0.408642	0.352577	22725396	TCCCCRAAAAAAATCCTCAATTACAAATACTACTTAAAATATTAAACCAC			II			GGGCTGCGATCTCCCCGGGAAGAATCCTCAGTTGCAGGTACTGCTTGGGGTATTGAGCCA[CG]ATAATTACTTTAAATAGTTATCTTTCAAATGAATTTTTAAAAATAAAAGATTTCACCTTC	37	CGTGGCTCAATACCCCAAGCAGTACCTGCAACTGAGGATTCTTCCCGGGG	5	161111419	R			NA	NA							NA				NA
cg04678570	NA	10	3280494	0.762266	0.72582	0.705508	0.670562	0.632537	45742349	CTACTCACCCTATCTAAATTCACTAATATCCTAACAACAACRTAAATACC			II			CCTGCTGCAACCTGCTCACCCTGTCTGGGTTCACTGGTGTCCTGGCAACAGCGTGGGTGC[CG]GGGCAGGCATCTGGAGATGGAGTCGGCAGAGAGCATGGCTCTGGGCTCCGCAGACCCGGC	37	TGCTCACCCTGTCTGGGTTCACTGGTGTCCTGGCAACAGCGTGGGTGCCG	10	3270494	R			NA	NA							NA	10:3270415-3271239			NA
cg04683824	NA	16	34293670	0.514457	0.48737	0.478115	0.429347	0.397461	41689394	ATTATTACAACCAAAACTACRTAAATAAACTTCCTCAAAATACAAAAACC			II			GCTGGTGCTGCCTGCATCTGTCTGTTTGCATATGGAGAGGAGCTGAGGTTCTCACGGGAG[CG]GCTTCTGCATCCTGAGGAAGTTTACTCACGCAGTTCTGGTTGTAATAACTGGTGGCAGCT	37	CGGCTTCTGCATCCTGAGGAAGTTTACTCACGCAGTTCTGGTTGTAATAA	16	34151171	F			NA	NA			chr16:34295486-34296109	N_Shore			NA				NA
cg04700811	SLC38A5	X	48317196	0.834663	0.821589	0.803752	0.766564	0.720961	67792364	TACCCAACATATAAAAATAACTAATTCCCATAAACRTAATTATCAAAAAC			II			CCAAGCTTGGCATCCCTGGGGAGGAGGGAAGTGGGCCAGTCTGCAGCCTCTGCTGTCCCC[CG]CCTCTGACAACCACGTTCATGGGAACCAGCCACCTCCACATGTTGGGCAGGAGGGACCCT	37	GCCCAACATGTGGAGGTGGCTGGTTCCCATGAACGTGGTTGTCAGAGGCG	X	48202140	F			NA	NA	NM_033518	3'UTR					NA				NA
cg04737046	NA	7	87109370	0.698533	0.668502	0.652091	0.609599	0.585388	26739443	CCACTTCTATCATATCAATCAATCACACAACTTTAAATACCATCTATATC			II			GTCTATTCTCGCCACTTCTGTCATGTCAGTCAGTCACACAGCTTTAAATACCATCTGTAT[CG]AATAATTTCTAACTTTTTGTTTCTAGCCTAAAATTCCCTCTTGCATTCCTGACTCTTAAA	37	CGATACAGATGGTATTTAAAGCTGTGTGACTGACTGACATGACAGAAGTG	7	86947306	R			NA	TRUE							NA				NA
cg04856042	LSAMP	3	115752704	0.602725	0.589387	0.55401	0.506623	0.474268	47772463	AAACAAAAAAAATTCCTCCTTTCTTCCCTTATAAACRAACTACTAATTCC			II			TGCTGGAAAAATAGGGCTGGGTGTGGGGAGAACGTGATGCAGATGTGCCTGAGAATGGGT[CG]GAATCAGCAGCTCGTCCACAAGGGAAGAAAGGAGGAATTTTTCTTGCTTGACTTTGCATC	37	CGGAATCAGCAGCTCGTCCACAAGGGAAGAAAGGAGGAATTTTTCTTGCT	3	117235394	F			NA	NA	NM_002338	Body					TRUE				NA
cg04899563	KNDC1	10	135034571	0.562338	0.557059	0.530538	0.484579	0.444845	63696424	TAAAATAAAAAATATACCTAAATCCCAACACAAAAATCCCTAAAAACCAC			II			TTCTCTGCAAATCTGGAGCATTTCCTGCACTTCTGCTGTCCATGGTCCCAAAACACTCCC[CG]TGGTCTCTAGGGACCCCTGTGTTGGGACCCAGGCACACTTTCCACCCCACCCTGAGGGTC	37	GGGGTGGAAAGTGTGCCTGGGTCCCAACACAGGGGTCCCTAGAGACCACG	10	134884561	F			NA	NA	NM_152643	Body	chr10:135033330-135033739	S_Shore			NA		10:135034374-135034577	Unclassified_Cell_type_specific	NA
cg04919263	CCDC64B	16	3086292	0.105881	0.123418	0.158378	0.192209	0.227223	60773390	TAACATAAAACCCAAAACAAAACAAAATAACAAATTATACCAACCACCCA	43755490	TAACGTAAAACCCAAAACAAAACGAAATAACAAATTATACCGACCGCCCG	I	A	Red	TTCCCAGGGCCCTGGCGTGGGGCCCAGGACAGGGCGAGGTAACAGGTTGTGCCGGCCGCC[CG]GCCGCAGCGCGGCTCGGAGTTTCTGTTTACTTCCCGGTCCGCCCCTGGGGACGGGAGCCC	37	CGGGCGGCCGGCACAACCTGTTACCTCGCCCTGTCCTGGGCCCCACGCCA	16	3026293	R			NA	NA	NM_001103175	TSS1500	chr16:3086283-3086968	Island			NA	16:3026289-3027057	16:3085847-3086951	Unclassified_Cell_type_specific	TRUE
cg04946274	CYP27C1	2	127963067	0.573942	0.556834	0.51929	0.475864	0.425289	30679412	ATTTCAAAAAAATCCCTTTAACRAAAAACTAAAAACCTCCAACCTTAATC			II			TGACGCTGGTTCAAAATGAATAATCACAGTCTGCTATGAGACAGGAAAATCACCACGTGG[CG]ACCAAGGCTGGAGGTTCTTAGCCCCTCGTCAAAGGGATTTTCCTGAAATAGTGACCACCT	37	TTTCAGGAAAATCCCTTTGACGAGGGGCTAAGAACCTCCAGCCTTGGTCG	2	127679537	F			NA	NA	NM_001001665	5'UTR					TRUE	2:127679532-127680037			NA
cg05026102	ALOX5;ALOX5	10	45869715	0.257106	0.289016	0.294967	0.342651	0.379991	70623371	AACTACCAATAACCACAATAACCATATAAAAAAACATAACACAAACCACA	22746415	AACTACCAATAACCACGATAACCGTATAAAAAAACATAACGCGAACCGCG	I	A	Red	TGCGGCGCTAGATGCGGACACCTGGACCGCCGCGCCGAGGCTCCCGGCGCTCGCTGCTCC[CG]CGGCCCGCGCCATGCCCTCCTACACGGTCACCGTGGCCACTGGCAGCCAGTGGTTCGCCG	37	CGCGGCCCGCGCCATGCCCTCCTACACGGTCACCGTGGCCACTGGCAGCC	10	45189721	F	rs4987105		NA	NA	NM_000698;NM_000698	5'UTR;1stExon	chr10:45868718-45870156	Island			TRUE	10:45188702-45190162	10:45868498-45870369	Unclassified	TRUE
cg05060711	EFR3B	2	25264625	0.266592	0.280595	0.317046	0.353913	0.391368	15739453	TACAAATACACCCCTCCTCCAATTCTATCCAAACTACATAAACTAAACCA	36737434	TACAAATACACCCCTCCTCCAATTCTATCCAAACTACGTAAACTAAACCG	I	A	Red	CTAAGGTACCTAGCCAGGAGAGGGTGGAAGTCATTCCCCAATTCCCATCCTTGCGCCCCC[CG]GCTTAGCCCACGCAGCCTGGACAGAACTGGAGGAGGGGTGCACCTGCAGCTCTCAGCGCC	37	TGCAGGTGCACCCCTCCTCCAGTTCTGTCCAGGCTGCGTGGGCTAAGCCG	2	25118129	F			NA	NA	NM_014971	TSS1500	chr2:25264682-25265727	N_Shore			NA	2:25117781-25119231	2:25264549-25265147	Unclassified	NA
cg05185684	PLEKHA7	11	17034644	0.584489	0.555354	0.530794	0.487484	0.458409	28780332	AACTAATTCATTCAATAAACAAACATTTACCRAATACCTACTTACTATCC			II			GACCTTTGGCGAGCTGATTCATTCAGTGAACAAACATTTACCGAGTGCCTACTTGCTGTC[CG]GCACTGGGGCAAGGGGTCAAAGGCAGTGTCTGGCCTCCCGGAGCTCAGCAGGCAGAGGGA	37	GCTGATTCATTCAGTGAACAAACATTTACCGAGTGCCTACTTGCTGTCCG	11	16991220	R		rs6486336	NA	NA	NM_175058	Body	chr11:17034843-17036404	N_Shore		CDMR	NA				TRUE
cg05307452	NA	2	89128093	0.711903	0.682017	0.675752	0.631049	0.587712	32702386	AAAAATAACTACTCACAAAACTTCATAAAACTACAAAACCAATAACACRC			II			TGGCTCAGAGACCCAGAGCCCACCTGGGTGCTGCTTACAGCCCATAAGGCAGCTCCCACC[CG]CGTGTCACTGGCCCTGCAGCCTCATGAAGCCTTGTGAGCAGCCATCCTTATCTCCTTTGT	37	AGGATGGCTGCTCACAAGGCTTCATGAGGCTGCAGGGCCAGTGACACGCG	2	88909208	F	rs62158747	rs3749044	NA	NA							NA				NA
cg05460486	NA	2	53331760	0.73769	0.703832	0.691075	0.656309	0.609965	65618453	AACCCTCAAAACTAAATTATATTAAAATAATAACTTATTCCTCCACTCAC			II			CTGCAATCATTGGCCCTCAGAGCTGGATTGTATTAGAATGGTGGCTTATTCCTCCACTCA[CG]CATGACCTATACAAGTTTCCCTTATATATTCGACAAAAAAAGAATGTCCAAGAAAAAGCA	37	GCCCTCAGAGCTGGATTGTATTAGAATGGTGGCTTATTCCTCCACTCACG	2	53185264	R			NA	NA							TRUE				NA
cg05466976	MIR216A	2	56216938	0.510584	0.503482	0.461814	0.387621	0.33416	44627487	CAAAACCTACCTCTATATTTTAATTCAATAAATCTAATTTTAATAACTAC			II			ATGTAGATCCCCAGGACCTACCTCTATATTTTGATTCAGTAGGTCTGGTTTTGGTGGCTG[CG]ATTTGCACTTCGGTGGAGATTTTCCACTGCCTTTCTCCAGCTTCACTTCATACTAGACCA	37	CGCAGCCACCAAAACCAGACCTACTGAATCAAAATATAGAGGTAGGTCCT	2	56070442	R			NA	NA	NR_029629	TSS1500					NA				NA
cg05562203	ISLR;ISLR	15	74465748	0.637362	0.621433	0.602952	0.557069	0.528539	47717450	ATAATTTCATACCCACATCCATACAAACACACATACAAATCCAAAAATAC			II			AACTCATGTACATGGTTTCATACCCACATCCATGCAAACACACATACAAATCCAGAAATA[CG]CACCCTCACACCCACAAACTTGTACACACACACACACGTATACACACCAACACACATACA	37	TGGTTTCATACCCACATCCATGCAAACACACATACAAATCCAGAAATACG	15	72252801	R			NA	NA	NM_005545;NM_201526	TSS1500;TSS1500	chr15:74467613-74467892	N_Shore		RDMR	TRUE				TRUE
cg05639912	DLX3	17	48070891	0.234769	0.271636	0.310816	0.366895	0.432363	30710347	CACTACAAAACAACCAACTAATAACTAAAATAAATCATACACAACTTTCA	42607342	CGCTACAAAACGACCAACTAATAACTAAAATAAATCGTACGCGACTTTCG	I	A	Red	TTCTGGAAGCGGCGCTGCAGGGCGGCCAGCTGGTAGCTGGAGTAGATCGTACGCGGCTTT[CG]GACCTTCTTGGGCTTCCCATTCACCATGCGCACCTCTGCTTCCGGCTCCTCCTTCACCGA	37	CGCTGCAGGGCGGCCAGCTGGTAGCTGGAGTAGATCGTACGCGGCTTTCG	17	45425890	R			NA	NA	NM_005220	Body	chr17:48070698-48072654	Island		DMR	TRUE	17:45425618-45426350			NA
cg05660355	NA	16	79638744	0.405417	0.388674	0.365929	0.338382	0.28596	33671400	TACTAAATTACTCTAATAATTATTTAACACATAATTCACCTATTCATAAC			II			TGAGGAAACAGTCTTGCCTCATGTTGGAGGATGTGAAACAACAGTCTGATTACTAGGAGT[CG]TTATGAATAGGTGAATTATGTGCTAAATAATCATCAGAGTAATTCAGCATTTATTAATTC	37	GCTGAATTACTCTGATGATTATTTAGCACATAATTCACCTATTCATAACG	16	78196245	F			TRUE	NA			chr16:79632619-79635537	S_Shelf			NA				NA
cg05701431	CNIH3	1	224890980	0.734549	0.719818	0.684282	0.654926	0.616513	53706383	CTTCATATTCATTAACACATTCAAACTACCCATCRTAACTCAACTAATCC			II			GCATCCCACGTGGGCCTGCACTCATGAGGGCAGAGGGCTGGCCAAGGTAGACGTGACCAC[CG]GACCAGCTGAGCCACGATGGGCAGCTTGAATGTGTTAATGAACATGAAGCCTGCTTAGCA	37	CGGACCAGCTGAGCCACGATGGGCAGCTTGAATGTGTTAATGAACATGAA	1	222957603	F			NA	NA	NM_152495	Body					TRUE				NA
cg05797178	LMOD1	1	201909218	0.703184	0.678399	0.654159	0.620624	0.577352	17800425	TCCCCTTAATTAATAAAACTCAAACCCCACCTCTTAACCATCTATATCCC			II			TGGGAGCAACCTCCCCTTGGTTAGTGGGACTCAGACCCCACCTCTTAACCATCTATATCC[CG]CTCTCACTGGTGAGCCATCTTATTTTACAAGTGCTCCTTGGTCCTGTCCATCTGTCCTGC	37	CGGGATATAGATGGTTAAGAGGTGGGGTCTGAGTCCCACTAACCAAGGGG	1	200175841	R			NA	NA	NM_012134	Body					TRUE				NA
cg05803631	PER3	1	7844446	0.212374	0.222941	0.252631	0.29689	0.340232	38788450	ACAAACAACTATACACAAAACCAAAAACAAAAACAACAAATAAATACACA	49741344	ACGAACGACTATACGCGAAACCAAAAACGAAAACAACAAATAAATACGCG	I	A	Red	GCGGCCCCGGGGGCGAGCGGCTGTGCGCGGGGCCAAGGGCGGGGGCAGCAGGTGAGTGCG[CG]GCCGGGCGGGAGTTCTGGGCGGCCGGGCGGGAGTTCTGGGCACTCGCGCGCGGCAGAGGA	37	GCGAGCGGCTGTGCGCGGGGCCAAGGGCGGGGGCAGCAGGTGAGTGCGCG	1	7767033	R		rs2797687	NA	NA	NM_016831	TSS1500	chr1:7843915-7845104	Island			NA	1:7766048-7767804	1:7843294-7845626	Unclassified	NA
cg05893889	NA	2	65432239	0.621546	0.604621	0.587135	0.532595	0.504179	19777499	AAAAAATACACATTAAACACACACAAATCTATCCATAAATCACCATAACA	44657315	AAAAAATACACATTAAACGCGCGCAAATCTATCCGTAAATCGCCATAACG	I	A	Red	GCGGAGCGGTGGCGGCGGCCCCGCTCAGGAGACCACCAGATTCCCCTCTTCCCGCGGCCT[CG]CCATGGCGACCCACGGACAGACTTGCGCGCGTCCAATGTGTATTCCTCCATCATATGCTG	37	CGCCATGGCGACCCACGGACAGACTTGCGCGCGTCCAATGTGTATTCCTC	2	65285743	F	rs35856369		NA	NA							NA	2:65285649-65285775			NA
cg05904808	GAPT	5	57790494	0.753384	0.705139	0.683434	0.636659	0.564383	70810363	ATATTTTAATACAAACTTTTCTCCTACTACTTCTCCTTTATAAAAACCTC			II			TTTGTGGAATTGGGTGTGTTTGGCACTGGAAACACCGTGTTGCCACACGATTTACCTTAC[CG]AGGTTTTTACAAAGGAGAAGCAGCAGGAGAAAAGTCTGTACTAAAACATTCTTGGGCCCC	37	TGTTTTAGTACAGACTTTTCTCCTGCTGCTTCTCCTTTGTAAAAACCTCG	5	57826251	F			NA	NA	NM_152687	Body					NA				NA
cg06074994	WNT2;WNT2	7	116964789	0.095954	0.11784	0.156374	0.190542	0.228252	11627363	AAACACATAAAACAACAAACAACAAAACAAAAAAACATTTCTACTCACCA	65644362	AAACGCGTAAAACGACAAACAACGAAACGAAAAAACGTTTCTACTCGCCG	I	T	Red	GAGGTGCAGGGAGGGCGCGTGGGGCGGCAGGCAGCGGGGCGGGGGAGCGTTTCTGCTCGC[CG]TGTGTGCACGCCGGCCATGGGGAGGGTATGATAGGCACCAAAGAGCAACACGCCTCTCAT	37	CGGCGAGCAGAAACGCTCCCCCGCCCCGCTGCCTGCCGCCCCACGCGCCC	7	116752025	R			TRUE	NA	NM_003391;NR_024047	TSS1500;TSS1500	chr7:116962841-116964803	Island		DMR	NA	7:116750053-116752039			NA
cg06353486	MEGF6	1	3427479	0.564781	0.579555	0.602188	0.668061	0.703394	30746489	AAATAAAAACRTATACACRTACAAATACCTAATACCAAAAAACCCRTAAC			II			TGGTGCACACCTGCTGGCAGCACGGGCTGTCTGCACAGTCGTCGACATCTGTGGAGCACA[CG]CCACGGGCCCCCTGGTACCAGGCACCTGCACGTGCACACGCCCCCACCCACACACAACTG	37	CGCCACGGGCCCCCTGGTACCAGGCACCTGCACGTGCACACGCCCCCACC	1	3417339	F		rs2794360	NA	NA	NM_001409	Body	chr1:3427355-3427683	Island			NA	1:3417236-3417496			NA
cg06354193	PRDM16;PRDM16	1	3183072	0.638451	0.619706	0.602409	0.569936	0.519299	27670367	AAAAAAAACCRAACRATTCRCATTTACAAAACTCTTAATCAATAAACTAC			II			CCAGAGAGACTGGGGAGGACCGAGCGGTTCGCATTTGCAAAGCTCTTAATCAGTGAACTG[CG]TTGGAGGCATTGCTGCTCCGCTCCTCCGACGAGGAGAGGGCCCCAGGGGCAGGAGCCACT	37	CGCAGTTCACTGATTAAGAGCTTTGCAAATGCGAACCGCTCGGTCCTCCC	1	3172932	R			NA	NA	NM_022114;NM_199454	Body;Body	chr1:3182821-3183216	Island			NA	1:3172694-3173053			NA
cg06529416	NA	10	102381881	0.606929	0.589028	0.567322	0.533822	0.491406	50753440	TAAAATAAATAACCCATCCCTAAATCCCAATCCCCTCAAAACTATAAAAC			II			GTGCAGGGAGTCCTGCTTATTAAAGCTTAAAGAGAAGCCTCCCCAACCCTCCCACCCATC[CG]TCTCACAGTTCTGAGGGGATTGGGACTCAGGGATGGGCTACCCACCCCACTCTGTGTGTG	37	GGGGTGGGTAGCCCATCCCTGAGTCCCAATCCCCTCAGAACTGTGAGACG	10	102371871	F			NA	NA						RDMR	NA		10:102381163-102382210	Unclassified_Cell_type_specific	NA
cg07029873	ESRRG;ESRRG	1	217311014	0.38371	0.39883	0.420418	0.475387	0.513624	27728352	ACTCCAAACCAAACTCCCTAAACAAATCAACAATTAAAACAAAAAAACCA	21755447	ACTCCAAACCGAACTCCCTAAACGAATCAACAATTAAAACGAAAAAACCG	I	A	Red	CAGTACAGACGTCCCCGGTTATCGCTGCCGGGCTTGTGCGCCCCACGCCACCTACCTGTC[CG]GCCTTCCCGCTCCAATTGCTGACCCGTTTAGGGAGCCCGGCCTGGAGCCCGCCGCCTCCA	37	CGGCCTTCCCGCTCCAATTGCTGACCCGTTTAGGGAGCCCGGCCTGGAGC	1	215377637	F		rs41283142	NA	NA	NM_001134285;NM_001134285	1stExon;5'UTR	chr1:217310749-217311178	Island			NA	1:215377373-215378417			NA
cg07109332	C1QA	1	22962640	0.641243	0.611329	0.599475	0.544345	0.512846	67635491	AAAAATTACTTAACCTCCTAAACCCTCAATTTTATCTATACACTAAAAAC			II			CCAAGTGTTTTGTATGTGCAAGTCATTAAAATGTTATAATAATCAGATGATATAGGACCC[CG]TTCCCAGTGTACAGATAAAACTGAGGGCTCAGGAGGTCAAGTAATTTCCCAAAGACATGC	37	GAAATTACTTGACCTCCTGAGCCCTCAGTTTTATCTGTACACTGGGAACG	1	22835227	F	rs2986658		NA	NA	NM_015991	TSS1500					NA				NA
cg07283152	LMO1;LMO1	11	8284997	0.187521	0.232798	0.247377	0.29868	0.338621	33712342	TCTAAATTAAAAACCAAACAAACAAATAATTAAAACCCACTAACTACCCA	42734441	TCTAAATTAAAAACCGAACAAACGAATAATTAAAACCCGCTAACTACCCG	I	A	Red	TAGGCTCGGCCGGGAGAAGGGCGCCGACTCGGGGCGCGCTTTGGAGGGGCGGCCGGTCTT[CG]GGCAGCTAGCGGGCTCTAATTACCCGCTTGTCCGGCTCTTAACCTAGATTGCACTCAGCT	37	CGGGCAGCTAGCGGGCTCTAATTACCCGCTTGTCCGGCTCTTAACCTAGA	11	8241573	F			NA	NA	NM_002315;NM_002315	1stExon;5'UTR	chr11:8284102-8285032	Island		DMR	NA	11:8240723-8241663	11:8284262-8285866	Unclassified	NA
cg07292816	EFCAB3;EFCAB3	17	60457116	0.794145	0.780418	0.755217	0.712815	0.673362	31764376	AAAATATCTATACTTAACCATAATAAACTAAAAACACTCCTAACTCCTAC			II			CTTGGGTGCCAGAGATATCTGTACTTAGCCATGATAGACTAAAGACACTCCTAACTCCTG[CG]CTAGAGTATTTATAATGCCATGAGACATGTCAGATCATGAATACCTTGGTTTCTGCTTAA	37	CGCAGGAGTTAGGAGTGTCTTTAGTCTATCATGGCTAAGTACAGATATCT	17	57810848	R			NA	TRUE	NM_001144933;NM_173503	Body;TSS1500					NA				NA
cg07301180	TP53I11;TP53I11	11	44971894	0.06172	0.087512	0.103653	0.153116	0.1743	50609360	TCCTACTCTAAAACAAAAAACTCAAACCCAAAAAACAATAACCAAAAACA	26622392	TCCTACTCTAAAACAAAAAACTCGAACCCGAAAAACAATAACCGAAAACG	I	A	Red	GCTCCGTTTCTCTCCTGCTCTGAAGCAGAAAGCTCGAGCCCGAGAGGCAGTGGCCGAGGA[CG]AAATAAGCAGTCCAGGAGGAGGGCGACCGCGGAGCCGGGGGAGAGGGGAAACCGAGTCAG	37	CGTCCTCGGCCACTGCCTCTCGGGCTCGAGCTTTCTGCTTCAGAGCAGGA	11	44928470	R			NA	NA	NM_006034;NM_001076787	5'UTR;5'UTR	chr11:44971048-44972685	Island			NA	11:44927437-44929379			NA
cg07385573	USP36	17	76801117	0.54752	0.526369	0.493423	0.447631	0.415463	51749503	TAAAACCRAAACACAAATACRTAAAACAAAATCATAAACAAAACRTATCC			II			CATTAGGACGCTGAAACCGGGACACAGATGCGTAGAGCAGAATCATGAGCAAGGCGTGTC[CG]GGACAGGATCTAGTGCCGAACCCAGTGAGGCTCCCTCTTGCCAGCTATGTGTCTCTAGGA	37	GAAACCGGGACACAGATGCGTAGAGCAGAATCATGAGCAAGGCGTGTCCG	17	74312712	R			NA	NA	NM_025090	Body	chr17:76798154-76798461	S_Shelf			NA	17:74312649-74312731			NA
cg07579884	NA	14	60792319	0.78989	0.759958	0.737069	0.67876	0.638038	41785332	AAATCAAAACCCTAATTTTATAAACCAAACTTTAAATAACAAAAACTAAC			II			TGGCCTGAAAATAAGATCATGGATTTTTCCTGGCAGAGAGTTTAGTTTACTTTCAAACCC[CG]CTAGCCTTTGCTACTCAAAGCCTGGTTCATAAAACCAGGGCTTTGACTTCACTTAGATGC	37	AGTCAAAGCCCTGGTTTTATGAACCAGGCTTTGAGTAGCAAAGGCTAGCG	14	59862072	F			NA	NA			chr14:60794576-60794867	N_Shelf			NA				NA
cg07691705	MNX1;MNX1	7	156802325	0.342953	0.353383	0.383913	0.424791	0.451506	23756312	CTAAAATACCCAACTTCAACTATAAATACCCTACAACCCCCATAAATACA	67806344	CTAAAATACCCGACTTCAACTATAAATACCCTACGACCCCCGTAAATACG	I	C	Grn	GCCAAGCGCAGAGAGGGGCAGGCGGTGCCGGTGGAGGATGCGCGAGGCCCTCCCGCCACG[CG]CATCCACGGGGGCCGCAGGGTACTCACAGTTGAAGTCGGGCATCTTAGGCAGGATCATGC	37	CTAAGATGCCCGACTTCAACTGTGAGTACCCTGCGGCCCCCGTGGATGCG	7	156495086	F			NA	NA	NM_001165255;NM_005515	TSS200;Body	chr7:156802170-156804414	Island			TRUE	7:156494215-156497250			NA
cg07973479	ATP8A2	13	25945255	0.760414	0.727345	0.708938	0.665365	0.605735	72677378	ACAAAAATAAAACTATTCAAATAAAAATCTAACCTTACTTTTACTAATAC			II			ACTCTGTACTACTCCTTGTCAGTCCCTAATGTTAATTTAGGTTAAAAGAAATGTAATGCT[CG]CATCAGTAAAAGCAAGGTCAGACTTTCACCTGAACAGTTTTATTTTTGTTTTGTTCCGTT	37	CGCATCAGTAAAAGCAAGGTCAGACTTTCACCTGAACAGTTTTATTTTTG	13	24843255	F			NA	NA	NM_016529	TSS1500	chr13:25945993-25946953	N_Shore		CDMR	NA				NA
cg08032971	DMBX1;DMBX1	1	46972736	0.733124	0.715321	0.698932	0.652023	0.610778	48754481	AAAACATACTAAACCTACTAAACTACCTACTAATACAAATTATACATAAC			II			TGCCGCCATGCAGCACTACGGGGTGAACGGCTACTCACTGCACGCCATGAACTCACTCAG[CG]CCATGTACAACCTGCACCAGCAGGCAGCCCAGCAGGCCCAGCATGCCCCCGACTACCGGC	37	CGCCATGTACAACCTGCACCAGCAGGCAGCCCAGCAGGCCCAGCATGCCC	1	46745323	F			NA	TRUE	NM_172225;NM_147192	1stExon;1stExon					NA				NA
cg08080029	CHD5	1	6239970	0.291553	0.319489	0.369542	0.451542	0.531748	57804502	AAAACAAAATATCAAATAAACAAAACACAAATACACCTAAAACCAAAACA	45710479	AAAACGAAATATCAAATAAACGAAACGCGAATACGCCTAAAACCAAAACG	I	A	Red	GCCGCGCCGCCCCCGCCGCCCGCGCTCCGCCCTGGGCCCGGCCCGTCTCGGCGCCCCCGC[CG]CTCTGGCCCCAGGCGCACCCGCGCCCCGCTCACCTGACATCTCGTCCTCATTCTCCATCT	37	AGGACGAGATGTCAGGTGAGCGGGGCGCGGGTGCGCCTGGGGCCAGAGCG	1	6162557	F			NA	TRUE	NM_015557	Body	chr1:6239237-6240814	Island			NA	1:6161891-6163838	1:6239869-6240125	Unclassified_Cell_type_specific	NA
cg08289567	NA	4	129307231	0.630447	0.585904	0.565999	0.514888	0.47401	65797313	CTCAAAATTAAAAAAACCTAAATATTTCCCTTTCACAACTAAATACTAAC			II			CTGTTTGTTTATCATGAGTTCCCTGGTAACAAGCAATGGAGATGGGAGTTTGCTCAGAGC[CG]TCAGCATCCAGCTGTGAAAGGGAAACACTCAGGCTCTTTTAACTTTGAGAATGTTGACAT	37	TCAAAGTTAAAAGAGCCTGAGTGTTTCCCTTTCACAGCTGGATGCTGACG	4	129526681	F	rs17013235		NA	NA							TRUE				NA
cg08568512	FHOD3	18	33877839	0.107632	0.170739	0.188888	0.26889	0.327349	72736396	CAACAACAACCAACTAAACTCAAAAAAATTAATACTATTAAAAAAATCCA	60625424	CAACGACGACCGACTAAACTCGAAAAAATTAATACTATTAAAAAAATCCG	I	T	Red	CCCCGCGGCAGGGATGCATCATGGCCACGCTGGCTTGCCGGGTGCAGTTCTTGGACGACA[CG]GACCCTTTCAACAGCACCAACTTCCCCGAGCCCAGCCGGCCGCCGCTGTTCACGTTCCGC	37	CGGACCCTTTCAACAGCACCAACTTCCCCGAGCCCAGCCGGCCGCCGCTG	18	32131837	F	rs76159556		NA	TRUE	NM_025135	1stExon	chr18:33876727-33878487	Island			NA	18:32130499-32132642	18:33877672-33878019	Unclassified_Cell_type_specific	NA
cg08621196	NA	10	23978755	0.51325	0.488537	0.457541	0.412427	0.365319	10655501	TAATTCAAACAATTAAAATTTAAACACCTCTAAACACCTTATCTACCTAC			II			GAGGGTGATTACTGTTATTATTTATAGAGTGCAGTAAGTATATATAATGCTTTATAAACA[CG]TAGGCAGACAAGGTGCCCAGAGGTGCCTAAATTCTAATTGCTTGAATTAGACATTTTAAA	37	AATTCAAGCAATTAGAATTTAGGCACCTCTGGGCACCTTGTCTGCCTACG	10	24018761	F			NA	NA			chr10:23982382-23982589	N_Shelf			NA				NA
cg08848774	NA	17	43047733	0.301065	0.33446	0.344419	0.383484	0.42741	60746479	CCAACCACAATATACCCAAAAAACTCTACAAAAACTATAAATAACAAACA	68658378	CCAACCGCGATATACCCGAAAAACTCTACGAAAACTATAAATAACGAACG	I	A	Red	GACCCCCTTCTCCCTAGTACGCTCGCTCGGGGGCCCCTCCTCTGCTACGCCGCTGGGGCT[CG]CCCGCCACCCACAGCCCTCGCAGAGCCCTCCGGGCACACCGCGGCTGGCCGCCCGGGGCC	37	CGCCCGCCACCCACAGCCCTCGCAGAGCCCTCCGGGCACACCGCGGCTGG	17	40403259	F			NA	NA			chr17:43047547-43047954	Island		DMR	NA	17:40403074-40403480	17:43047422-43048301	Unclassified_Cell_type_specific	TRUE
cg09041720	C6orf195	6	2635497	0.781154	0.759728	0.705485	0.660757	0.606983	35747497	CCAAAACATTACAATAAAACTTCTACCACTCACTATAAATACCTCCCATC			II			GCCTGTGTCTACCAGGGCATTGCAGTAAAGCTTCTACCACTCACTGTAAATACCTCCCAT[CG]AGGCTGAGGAAAAGTTGTAGCATACTTGGAAATTGGGGTGGAGTATTGTCATCCAAAAAG	37	CAGGGCATTGCAGTAAAGCTTCTACCACTCACTGTAAATACCTCCCATCG	6	2580496	R		rs55669328	NA	NA	NM_152554	TSS200	chr6:2634372-2634945	S_Shore			NA		6:2634260-2635583	Unclassified	NA
cg09135347	NA	5	10139180	0.738981	0.722414	0.701576	0.646841	0.598727	68655330	AAAATTTAAATCACTATATCCCAATTTCCACRTCTATAAACAAATAATCC			II			CATCCTCAGGTGGAGTTTAAATCACTGTGTCCCAGTTTCCACGTCTGTGGGCAGGTGATC[CG]GCACCCGCAAATTCAGAGCTGCTGGCATGAAAACCCTATAAGGTGATTAGACACACTGGC	37	GAGTTTAAATCACTGTGTCCCAGTTTCCACGTCTGTGGGCAGGTGATCCG	5	10192180	R			NA	NA							TRUE				NA
cg09163477	NA	12	131190045	0.588729	0.565188	0.52791	0.460564	0.427486	27687327	ACRTTTTACAAAAAACCACRTAAACTCCTATATAAACCTAAAACAACTAC			II			GTCATGTCCGTGACTGTGGGCCACAGAAGCCTCCTGGGGGAGAGGCTGGCAGGGAAGGGA[CG]CAGCTGTCCCAGGCCCACACAGGAGCCCACGTGGTTCCCTGTAAAACGCTCTTCCTGACC	37	CGCAGCTGTCCCAGGCCCACACAGGAGCCCACGTGGTTCCCTGTAAAACG	12	129755998	F			NA	NA			chr12:131187997-131188248	S_Shore			TRUE	12:129755638-129756426			NA
cg09185773	WASF3	13	27132773	0.062012	0.09639	0.119996	0.153409	0.201912	13739345	CCATTAATCCCTAAACCCATCACATAATTTCTAAATAATTAAAAACTCTC			II			GTGCAATGGCGATTGCTTCTTGATTTGGCCCCTCTGCAAGGGAGAGTTCCCTGGTGGAGA[CG]AGAGTTCTTAATTATTCAGAAACTATGTGATGGGCTTAGGGATCAATGGGAGCATCATAG	37	CATTGATCCCTAAGCCCATCACATAGTTTCTGAATAATTAAGAACTCTCG	13	26030773	F			NA	TRUE	NM_006646	5'UTR	chr13:27131568-27132677	S_Shore		DMR	NA				NA
cg09255505	ZBTB42	14	105268669	0.811943	0.775007	0.752858	0.709652	0.670503	32802509	TACRTATATACAATATAACAAAAATTTTCAATACTCCCACAACCTAAACC			II			GAGAAGCCCTATACGTGTGTGCAGTGTGGCAAAAGTTTTCAGTACTCCCACAACCTGAGC[CG]GCACACCGTAGTGCACACTCGAGAGAAGCCGCATGCCTGCCGGTGGTGTGAGCGCCGTTT	37	ACGTGTGTGCAGTGTGGCAAAAGTTTTCAGTACTCCCACAACCTGAGCCG	14	104339714	R			NA	NA	NM_001137601	Body	chr14:105268485-105268763	Island			NA	14:104337490-104339786			NA
cg09297225	NA	4	56656788	0.439427	0.411607	0.392738	0.354049	0.306869	44705502	ATCATTTTACATAAACCTACCCACCACRAAATAATAATATATCTCCCATC			II			GGACTCTGGGGATCATTTTGCATAGACCTGCCCACCACGGAATGATGGTATGTCTCCCAT[CG]CCAGGAGTGACCCTAAGAGAGCCAAGAGGATTTGAAGGACAAAAATCAGCTGCCCCACCT	37	TCATTTTGCATAGACCTGCCCACCACGGAATGATGGTATGTCTCCCATCG	4	56351545	R			NA	NA			chr4:56659626-56660144	N_Shelf			NA				NA
cg09489757	UNC5CL	6	41006345	0.600417	0.573993	0.562652	0.507423	0.478669	20634366	AAAAAAATCCRAAATCTTACTAAATAACAACTATAACACTACAACCATTC			II			CTCCAGAATGGGGAAAGGTCCGGAGTCTTGCTGAATGGCAACTATAGCACTGCAGCCATT[CG]AGTGTGACTTGGGGCATCCCAACCCCATGCCTGGACTCCTCATTACCCACTCCTCCAGTC	37	GAAAGGTCCGGAGTCTTGCTGAATGGCAACTATAGCACTGCAGCCATTCG	6	41114323	R			NA	NA	NM_173561	5'UTR					TRUE		6:41006345-41008099	Unclassified	NA
cg09545918	COL8A1;MIR548G;COL8A1	3	99425497	0.666015	0.608886	0.587938	0.52808	0.460718	29677401	ACAATTCTAACTCCTTAACTAATTAAAACTAATTAAATCCAAAATTTATC			II			GATCATAATAAACAGTTCTGACTCCTTGGCTGGTTAGGACTGGTTAAGTCCAGAGTTTGT[CG]GCTGCCTTCACCATAAAACTTAAATGACATCAATTCAGTCATCTTGATGTGCATGTTTTC	37	CAGTTCTGACTCCTTGGCTGGTTAGGACTGGTTAAGTCCAGAGTTTGTCG	3	100908187	R			NA	NA	NM_001850;NR_031662;NM_020351	5'UTR;Body;5'UTR					TRUE				NA
cg09642428	SPOCK1	5	136645665	0.630139	0.622565	0.581829	0.523355	0.47959	61708354	TTATTACTTAATATCTCTTTTTCCACATATACATCATTAATCTAATTACC			II			TCTATAAATAGTTGTTACTTAATGTCTCTTTTTCCACATATACATCATTAATCTAGTTAC[CG]AGGAACCTTCACTCAAAATTGCTTGCCTCTTTGTACAATAACCCCAGAGGCACAAAAGCC	37	CGGTAACTAGATTAATGATGTATATGTGGAAAAAGAGACATTAAGTAACA	5	136673564	R			NA	NA	NM_004598	Body					TRUE				NA
cg09723635	KIF13A;KIF13A;KIF13A;KIF13A	6	17866039	0.607857	0.58	0.55372	0.516063	0.487326	18749365	TTCCAAACTAACACTAATAACTTTTAAATACTACAATAAAAAATATATCC			II			TACCATTGAGGTGCCTGGTAAGAAGATCCCAAGAAACCAGGCCATGAGGGTAATAGACCA[CG]GACACATTTTCCACTGTAGCATTCAAAAGCTATCAGTGTTAGTCTGGAAGTCTGGCTTGC	37	CGGACACATTTTCCACTGTAGCATTCAAAAGCTATCAGTGTTAGTCTGGA	6	17974018	F			NA	NA	NM_022113;NM_001105567;NM_001105568;NM_001105566	Body;Body;Body;Body					TRUE		6:17865880-17866084	Unclassified_Cell_type_specific	TRUE
cg09750144	PCSK6;PCSK6;PCSK6;PCSK6;PCSK6;PCSK6;PCSK6;PCSK6	15	101970070	0.695593	0.676315	0.654276	0.609639	0.580258	28743394	CTAAAAAACTATACCTAACATAACCTATAACTCCTAAAAAAACCTACCTC			II			GCTGGCCGTGCCTGAAGGGCTGTGCCTGGCATGGCCTGTGACTCCTGGAGAAGCCTGCCT[CG]CGCCCAGGCAGGGAAGATACGCCGGCAGCCACCGCCTCTCCAGCTCCCTCGCACACACAT	37	TGAAGGGCTGTGCCTGGCATGGCCTGTGACTCCTGGAGAAGCCTGCCTCG	15	99787593	R			NA	NA	NM_002570;NM_138320;NM_138319;NM_138324;NM_138323;NM_138325;NM_138322;NM_138321	Body;Body;Body;Body;Body;Body;Body;Body					NA	15:99787593-99787783			NA
cg09758386	TBC1D24	16	2528110	0.739663	0.726975	0.688077	0.644406	0.612036	32743405	TCTTTTCTATACTAATATCTCTCTAAATATACCATAACAATCCCTCAACC			II			AGATCTTGGGTTTGTGAGTGACTTGATCAGAGGTGGCCAGGGAGGTGAAGAGGCCAAGGC[CG]GTTGAGGGACTGTCATGGCACACCCAGAGAGACATCAGCACAGAAAAGAGCAAGACTCAG	37	CTTTTCTGTGCTGATGTCTCTCTGGGTGTGCCATGACAGTCCCTCAACCG	16	2468111	F			NA	NA	NM_020705	5'UTR	chr16:2521086-2525929	S_Shelf			NA				NA
cg10246520	OLFM4	13	53601944	0.671071	0.654435	0.621357	0.56818	0.509585	44658403	AATATTAATCTCRATATTAAAACCCAACTCTAAACCRAAAATACTAACTC			II			AACTCTTGAGCTCAAGCCATCCTCCCACCTTGGCCTCCCAAAGTGCTGGGATTACAGGTG[CG]AGCCAGCATCCCCGGCCCAGAGCTGGGTCTTAATACCGAGACTAACACCTTTTTCTTTCT	37	GTGTTAGTCTCGGTATTAAGACCCAGCTCTGGGCCGGGGATGCTGGCTCG	13	52499945	F	rs9563130		NA	TRUE	NM_006418	TSS1500					NA				NA
cg10355623	NA	2	233280367	0.605227	0.593533	0.578143	0.524069	0.496674	47704314	AAAACAACTAAAATTCCTCTTAATAAAAACTTACCACCTAAAATACCACC			II			CCCAACACCAAGAAGCAGCTGAAGTTCCTCTTGATAGAAGCTTGCCACCTAGGATGCCAC[CG]GGCATGCATTGGCCAGAGTATGTTATGTCTTGATCACTGAAGTCAGGTCATAGAGCCTGG	37	AAGCAGCTGAAGTTCCTCTTGATAGAAGCTTGCCACCTAGGATGCCACCG	2	232988611	R			NA	NA			chr2:233283397-233285959	N_Shelf		RDMR	NA				NA
cg10508783	GRB14	2	165478953	0.643775	0.612443	0.597819	0.542954	0.516992	58701459	ACTCTAAAATACTAAATAATCCTATTTCTACTCTTCCAATAAATATACCC			II			GCAGCAACCCTACTCTGAAATGCTGGGTGATCCTGTTTCTGCTCTTCCAGTAAGTGTGCC[CG]TCCCTATGCACCGTTGAGGATTTCCAAATGTTTCACAGGGTCTTTGTTCTTTGACCAAAT	37	CGGGCACACTTACTGGAAGAGCAGAAACAGGATCACCCAGCATTTCAGAG	2	165187199	R			NA	NA	NM_004490	TSS1500	chr2:165477562-165478342	S_Shore			NA				NA
cg10603385	NA	12	130661452	0.771284	0.731826	0.710379	0.664773	0.6079	70725395	CCCATTTTCTTTCTCTTAAAAAATACTCTCTCTAAACAAAACCAATTACC			II			CATGTGCCATGTTGGTGTGCTGCACCCATTAACTCATCAAGAGCAGTTAAACTTCTTACA[CG]GCAATTGGCTCTGCCCAGAGAGAGCATTCTTTAAGAGAAAGAAAATGGGGCTGGCCAGGG	37	CGGCAATTGGCTCTGCCCAGAGAGAGCATTCTTTAAGAGAAAGAAAATGG	12	129227405	F			NA	NA							TRUE				NA
cg10763891	NA	7	93300578	0.596797	0.573913	0.562124	0.524801	0.472488	69701393	CTTACAAAACAAACTCTCCTCTACTTATTTACACTATAAATCCTACCTAC			II			GATCAAGCTGGCTTACAAGACAAGCTCTCCTCTACTTGTTTGCACTGTAAGTCCTGCCTG[CG]TAGACTTCCTTGATGCACAGAGGCCTTCCTTGGTGTGGCACAACCTACAATTGGGTGCCT	37	CGCAGGCAGGACTTACAGTGCAAACAAGTAGAGGAGAGCTTGTCTTGTAA	7	93138514	R			NA	NA							TRUE				NA
cg10994339	SPINK5;SPINK5;SPINK5;SPINK5;SPINK5;SPINK5	5	147443536	0.65071	0.611903	0.590513	0.543703	0.507782	38672506	CTACAAATCCACTCCATACATTACTCAACTAATACAATATAACTAAACTC			II			TTGAACAACTGGTTTTATGTGGGTGTCACCAGTGCTTTATAAAAGTAAACTGCATCGCCC[CG]AGTTCAGTCATACTGCACCAGCTGAGCAATGCATGGAGTGGACCTGTAGGCGACTTGCAT	37	TACAGGTCCACTCCATGCATTGCTCAGCTGGTGCAGTATGACTGAACTCG	5	147423729	F	rs74572734		NA	NA	NM_001127699;NM_001127698;NM_001127699;NM_006846;NM_001127698;NM_006846	1stExon;5'UTR;5'UTR;1stExon;1stExon;5'UTR					NA				NA
cg11085771	CLINT1	5	157287432	0.575969	0.54021	0.533081	0.49058	0.447314	66644418	AAAATTAACCTTTTAAAACRTCTTTTCAAACTTTTACATTTCTAACAAAC			II			GCTGAATCGGCTTCTTGATGGAGGGCCAGCAGAGGAGTGGCTGGTCTGGGTGGGGTCATC[CG]TTTGTCAGAAATGCAAAAGCCTGAAAAGACGTCTTAAAAGGCCAATCTTAGGTTCTACAA	37	AGATTGGCCTTTTAAGACGTCTTTTCAGGCTTTTGCATTTCTGACAAACG	5	157220010	F			NA	NA	NM_014666	TSS1500	chr5:157285769-157286254	S_Shore			NA				NA
cg11343657	NA	10	50991889	0.769648	0.742119	0.714936	0.684414	0.650146	13640452	AAACAAAACCCTATACTAAAAACACTACATTCTTCCACTCRAAACATTAC			II			CACACAAATGAGAACAAAACCCTGTGCTGAGAACACTGCATTCTTCCACTCGAAGCATTG[CG]TGGACCTGTAGCGGCAGCACCACCTGGGGGTTTGTTAGAAAAGAATCTTAGGCTCCAGAA	37	CGCAATGCTTCGAGTGGAAGAATGCAGTGTTCTCAGCACAGGGTTTTGTT	10	50661895	R			NA	NA							TRUE				NA
cg11357542	MEIS1	2	66669737	0.820982	0.789872	0.77624	0.721	0.695132	32620413	TATTAAATTCATCTACTCCTAAAACTATAATCATTAAAAAAATAACCTAC			II			AAAGGGATTTATGATAAAGTCACTGGATGAAATTAAATAGTTTACCTTAAATGTCACCTA[CG]CAGGTCACCTCTCTAATGACCACAGCCCCAGGAGCAGATGAATTTAACACGGGTGTTGAA	37	CGCAGGTCACCTCTCTAATGACCACAGCCCCAGGAGCAGATGAATTTAAC	2	66523241	F			NA	NA	NM_002398	Body	chr2:66672431-66673636	N_Shelf			NA				NA
cg11664903	NA	11	126875844	0.559783	0.553945	0.511485	0.465924	0.42005	32668507	AAATAAAATATAAAACACTAAATAAAACTTTACCATTCATTCAACAATAC			II			CCCCTCTAGTTCACAGCCGTCTCCACAGCTCTTACCCAGGTAGGCAGTAGGCTCTCACTA[CG]TACTGCTGAATGAATGGTAAAGTTTTACCTAGTGCCCCACATTCTATTTCCTGTTTTCTG	37	CGTACTGCTGAATGAATGGTAAAGTTTTACCTAGTGCCCCACATTCTATT	11	126381054	F			NA	NA			chr11:126873091-126873809	S_Shelf			NA				NA
cg11677857	MMEL1	1	2560350	0.236423	0.241328	0.264141	0.315655	0.353547	26643375	AATCTCTCCACAAAATAACAACAAAAAAATAAAACAACCAAATAAACCCA	52786405	AATCTCTCCGCAAAATAACAACGAAAAAATAAAACAACCAAATAAACCCG	I	A	Red	GCAGGACCCTCAGGTCTCTCCGCAGGATGGCAGCGGGGGAGTGAGGCAGCCAGGTGAGCC[CG]GGCGGCGGGAGGGACACGGACGCCGGTGGTCCCCAGCCGGGGCTGCGCGGCCAGGCAGGG	37	GGTCTCTCCGCAGGATGGCAGCGGGGGAGTGAGGCAGCCAGGTGAGCCCG	1	2550210	R			NA	NA	NM_033467	Body	chr1:2559892-2561055	Island		DMR	NA	1:2549778-2550813	1:2559642-2560678	Unclassified_Cell_type_specific	NA
cg11792281	NLK	17	26443366	0.664939	0.627271	0.590852	0.527201	0.485477	30609483	CACCTATTAAAACCATATTTCAAAATCAAACCATACTAATTTAAACAAAC			II			AACACTGGCAGCACCTATTGAGGCCATGTTTCAGGATCAGACCATGCTGGTTTGAGCAGA[CG]CAGCAAGAGTGAGAACCCCGGCCGAATTTTCATGGGTGGCTCTAGTAGAGCTGCTGGTGA	37	ACCTATTGAGGCCATGTTTCAGGATCAGACCATGCTGGTTTGAGCAGACG	17	23467493	R			NA	NA	NM_016231	Body					TRUE				NA
cg11806635	TAS1R2	1	19181040	0.815978	0.799558	0.78815	0.741878	0.697377	28643302	TACCCAAAAAAATACCCAAATAACRCAACTCCRTAAAATTATACAAAACC			II			CTGGATGGTGATGCCCAGGAAGGTGCCCAAGTGGCGCAGCTCCGTGAGGTTGTGCAGGAC[CG]GGTCGATGGCCCAGGACTCGGAGGCGATCCACACGGCGCCAGTGAAGTTCTGGCGCAGCA	37	GCCCAGGAAGGTGCCCAAGTGGCGCAGCTCCGTGAGGTTGTGCAGGACCG	1	19053627	R			NA	NA	NM_152232	Body	chr1:19180945-19181469	Island			NA	1:19053533-19054025			NA
cg12018163	NA	11	119456270	0.656744	0.638923	0.619241	0.568813	0.546834	44769383	CTAAAACCRCACCCTAACTTTTACTAACCATTTATATAACTAAAACAAAC			II			GGAGGGTGGGACTAGGGCCGCACCCTGGCTTTTGCTAACCATTTATGTGACTGGGGCAAG[CG]CCCTGGCCTTGGACTCTGACCACACCGCACAGGGCCTGGGGTCGCTTCCATGCAGCTCTC	37	TAGGGCCGCACCCTGGCTTTTGCTAACCATTTATGTGACTGGGGCAAGCG	11	118961480	R			NA	NA			chr11:119455153-119456102	S_Shore			NA				TRUE
cg12662007	NA	1	201250185	0.761776	0.740209	0.716925	0.677374	0.649407	12765443	AAAACAACTACAATCCAAAACTAAACACTCAATAACAATACCAAACTACC			II			TGGATGCTGTTAAAATACCTATCCAGAGAAGGATCTGCTTGTCACAGAGAAATCTCGAGG[CG]GCAGCCTGGCACTGCCACTGAGTGTCCAGCTCTGGATTGCAGTTGCCTTGTCTGCCTGTT	37	CGGCAGCCTGGCACTGCCACTGAGTGTCCAGCTCTGGATTGCAGTTGCCT	1	199516808	F			NA	NA			chr1:201252452-201253648	N_Shelf			NA				NA
cg12968800	NA	2	108565893	0.565386	0.532721	0.520627	0.466246	0.412094	37762342	ACTCAATAACTTTTAACTCATATTATAAATACATTAATATTTTACCTCCC			II			TGTGTGTGTGTGTTTGTGTGTGATGTGCTTAGTCTGGTAAGGATCTAAAAATAAATAAAA[CG]GGAGGTAAAACATCAATGTATCTATAATATGAGTCAAAAGTCATTGAGTATTGGAAGTGT	37	CGGGAGGTAAAACATCAATGTATCTATAATATGAGTCAAAAGTCATTGAG	2	107932325	F			NA	NA							TRUE				NA
cg13010785	WDR54	2	74647579	0.640564	0.612451	0.594436	0.534404	0.492385	29642407	CCAAAATATACTTCCAAATATAATCTTCCCAAACCTTTACCTATTACCCC			II			CCTGGTTCCTTCCAAAATGTACTTCCAAATGTGATCTTCCCAAACCTTTGCCTATTGCCC[CG]CTAAAACCTTGTCTCATATCTGTTTCCTAAAATTCATTATCCCCCCAAATCTGCTGTTTC	37	CGGGGCAATAGGCAAAGGTTTGGGAAGATCACATTTGGAAGTACATTTTG	2	74501087	R			NA	NA	NM_032118	TSS1500	chr2:74648512-74649419	N_Shore			NA		2:74647248-74647851	Unclassified_Cell_type_specific	NA
cg13057167	NA	14	103750565	0.447021	0.430933	0.41975	0.37439	0.33692	64764418	AAAAATCCTAACCTAATACTTTTAAATCTCAACAACCCTAAAACCRAATC			II			GCGGTTCAGAGGGAGATCCTGACCTGATGCTTTTGAATCTCAGCAACCCTGAGGCCGAAT[CG]CTCCTGCTGTTACTTGATTTGGTTGTGTAAACCAAAACTAAAATTCTAAGCCACCCGACG	37	GAGATCCTGACCTGATGCTTTTGAATCTCAGCAACCCTGAGGCCGAATCG	14	102820318	R			NA	NA							TRUE				NA
cg13090587	FAM190A;FAM190A	4	91570154	0.794427	0.763285	0.757177	0.710346	0.654425	48679460	AAAAACATTACCCCTATTTTCTTATCAATACAAAACTATCAAACCTTATC			II			AATATTAGTGACAGAGCAGAAGTTAGCTGCTGCTTCTTACACATTCATCTATGTGCATGG[CG]ATAAGGCTTGACAGCTTTGCACTGATAAGAAAACAGGGGCAATGCTCCTTGAATGGTTTC	37	GGAGCATTGCCCCTGTTTTCTTATCAGTGCAAAGCTGTCAAGCCTTATCG	4	91789177	F			NA	NA	NM_207491;NM_001145065	Body;Body					NA				NA
cg13206556	NA	13	20875399	0.61018	0.581234	0.572292	0.53629	0.490028	51663354	TCTACAACAATTCAATAAACATTTCTCCAAAAAAAACAACTTCATTAAAC			II			TTGCTGGGAGTTGTAAGAGTGGGGTTGAGATCACATTCCCCTTTGCATAGTGAAATATCC[CG]TTTAATGAAGTTGTTTCTTTTGGAGAAATGTCCATTGAACTGCTGCAGACTCTGGGTTTG	37	CTGCAGCAGTTCAATGGACATTTCTCCAAAAGAAACAACTTCATTAAACG	13	19773399	F			NA	NA			chr13:20875518-20876214	N_Shore			TRUE				NA
cg13298167	IL1F9	2	113735451	0.638323	0.59448	0.563558	0.506466	0.446313	13783474	AACRAACCCRAACAAATAATACTTATACTAATTCTATAATTTCTTCCTCC			II			ACTTATTTCTCAGCGAGCCCGGACAGGTGATACTTGTGCTAATTCTGTGATTTCTTCCTC[CG]AGCCTCACAGGATCTTCTGGTAGGAGGAGCTGGTTTTCTTTCATGTCATACGTTTCTCAT	37	CGGAGGAAGAAATCACAGAATTAGCACAAGTATCACCTGTCCGGGCTCGC	2	113451922	R			NA	NA	NM_019618	TSS200					NA				NA
cg13338734	NFIX	19	13113668	0.498667	0.482987	0.45724	0.432701	0.385109	32748429	AACCRAAAATAATAACCAACAATAAACAAAAAACAATACCCACCACCATC			II			ACCCTGAGGGGAGCCGGGGGTGGTGGCCAGCAGTGGGCAGGGGGCAGTGCCCACCACCAT[CG]CCAAGGACCCTGCCCCCTCAGCTGAAGCTCAGTGCCAGCCTTCCTGGCACAGATCGGGCA	37	GCCGGGGGTGGTGGCCAGCAGTGGGCAGGGGGCAGTGCCCACCACCATCG	19	12974668	R			NA	NA	NM_002501	Body	chr19:13112170-13112809	S_Shore			TRUE				TRUE
cg13380622	FCRL4	1	157557578	0.628338	0.597037	0.587276	0.535114	0.487388	53754416	CTCTTAAAAAATTTATACCTCTCATCTATCCAAAATTTCAATAATAACCC			II			ACTTTCTCTGCCTCTTAGAGGATTTGTGCCTCTCATCTATCCAGAGTTTCAATAGTAACC[CG]TAAATTCTTTCCTTACATGCTCAGTTTCCTATCCCTGTCATTACTAAGCAAATCTATATG	37	CGGGTTACTATTGAAACTCTGGATAGATGAGAGGCACAAATCCTCTAAGA	1	155824202	R			NA	NA	NM_031282	Body					TRUE				NA
cg13403760	PTPN14	1	214725246	0.169714	0.182344	0.218693	0.25158	0.294603	30687495	CAAAAAAAACTCCTACAACCCAACATTCCTCAAATTCCAACACTATAACA	37733508	CAAAAAAAACTCCTACAACCCGACATTCCTCGAATTCCAACGCTATAACG	I	T	Red	GCTGAAACGTGGAGCCCCAGCTCCCGAGCTCCCGAGCTGGAGGCGCGCCGTCCTTGGGGA[CG]TCACAGCGCTGGAATCCGAGGAATGCCGGGCTGCAGGAGCTCCTTCTGCAGGCCCGGAGA	37	CAGAAGGAGCTCCTGCAGCCCGGCATTCCTCGGATTCCAGCGCTGTGACG	1	212791869	F			NA	NA	NM_005401	TSS1500	chr1:214725192-214725528	Island			NA	1:212790680-212792223	1:214724918-214725264	Unclassified_Cell_type_specific	NA
cg13810457	TC2N	14	92321295	0.549656	0.539769	0.513824	0.44898	0.412893	31735412	CCCATTATTCAAATCAAAACCCCTCCAAATCCTCAACTACACAAAAATAC			II			ATAGGGATAGCTTTTTAAACTCACCTCTCCCTTCTGAGAGGAGGCTGCTATTCCTTGCAA[CG]TATTTTTGTGCAGCTGAGGATCTGGAGGGGTTCTGACCTGAACAATGGGCTGGGAGCTGA	37	CCATTGTTCAGGTCAGAACCCCTCCAGATCCTCAGCTGCACAAAAATACG	14	91391048	F			NA	NA	NM_001128596	5'UTR					TRUE				NA
cg13851144	CHD5	1	6239475	0.048264	0.066076	0.096718	0.134735	0.168084	55716381	AACAAAAACCAACAATACTTAAAAACACATTAAACACCCAAAATAAAACA	52734354	AACGAAAACCGACGATACTTAAAAACGCGTTAAACGCCCAAAATAAAACG	I	A	Red	GGAGCAGGGGTCCGAGCCCGTGCGTCCCAGAGCGGAGTCCTCCTGGGCCGGGAGGGAAGC[CG]CCCCATCCTGGGCGCTCAACGCGTCCCCAAGCACCGCCGGTCCTCGCCCCTCTCTGGGCC	37	CGCCCCATCCTGGGCGCTCAACGCGTCCCCAAGCACCGCCGGTCCTCGCC	1	6162062	F	rs61760803		NA	NA	NM_015557	Body	chr1:6239237-6240814	Island			NA	1:6161891-6163838			TRUE
cg13985688	NA	9	96709791	0.674198	0.650443	0.636686	0.575893	0.529302	61713454	ACRAAAATCCCAAAAACTATAAATATCATAAATACTCCATATAACCTCCC			II			GGGCCACCACTGTTCACTGGAATGGCTAAATAACCTCGGCAGTACACCCATGGGAGTGGG[CG]GGAGGTCACATGGAGCATCCATGACACCCACAGCCTCTGGGACCCTCGTCCCCATCTCAA	37	CGAGGGTCCCAGAGGCTGTGGGTGTCATGGATGCTCCATGTGACCTCCCG	9	95749612	F	rs10821272		NA	NA			chr9:96710811-96711717	N_Shore			NA				NA
cg14128411	MYT1L	2	1926907	0.538666	0.514279	0.487159	0.458703	0.410581	56683439	ACAATTACRATAAACTAATAACCAAATCATTATTAAACCTCRACAAAATC			II			TATTGGAGGTATTGCTGTTCATTTCTGACTCAGTCCTGGCCCGGTAGGCTGCATCCTCAG[CG]ATTTTGCCGAGGTTTAACAATGACTTGGCCACCAGTTCATCGTAATTGTCATATTCGTCA	37	CAATTACGATGAACTGGTGGCCAAGTCATTGTTAAACCTCGGCAAAATCG	2	1905914	F	rs80078908		NA	NA	NM_015025	Body			low-CpG:1905605-1905922		NA				NA
cg14214834	ADCY5	3	123139305	0.671865	0.653272	0.641508	0.599556	0.554135	20750404	TTATTACCTCCTTTCTCCTTTTCCTCCTACCTAAAACAAATAAAAAATAC			II			TCTCCAGAGATTTGTTACCTCCTTTCTCCTTTTCCTCCTGCCTGGAGCAGGTAGGAAGTG[CG]CTAAGAAAGAGGTGAGAGGCAGGAAGGTAGGGTGGGAGGTGAGGGGTGAGTGATCTGTGC	37	CGCACTTCCTACCTGCTCCAGGCAGGAGGAAAAGGAGAAAGGAGGTAACA	3	124621995	R			NA	NA	NM_183357	Body					NA				NA
cg14253875	SLC46A2	9	115653802	0.820951	0.803958	0.777734	0.741683	0.694914	44644472	AATCCAATTTTATCATCTAAAAAAACATCTAAAACTAACAAAATCTTACC			II			CCTAGTGCCTGGGCCTTGTCTAGAAGGCTCCTGCCCCAAACCCCAGGGCCAAGGGAGAGA[CG]GCAAGATCCTGCCAGCCCTAGATGTCCCCCTAGATGATAAAACTGGACTCTTGGGCAGGG	37	CGGCAAGATCCTGCCAGCCCTAGATGTCCCCCTAGATGATAAAACTGGAC	9	114693623	F	rs35915575		NA	NA	NM_033051	TSS1500	chr9:115652446-115653448	S_Shore			NA				NA
cg14321936	MAPKAPK3	3	50664738	0.670546	0.642896	0.629467	0.585198	0.543232	45648472	TCTATCTACTTACAAAATCAACACCAACAATAAACAAAACAAACCCCCAC			II			GGCTGTGAAGACATGTTAGGTGGGCAATGATCATCGGCAGTGCCAGGGAAGCAGGCAGGT[CG]TGGGGGCCTGCCTTGCCCACTGCTGGTGCTGATCTTGCAAGTAGACAGACAGCATAGAGA	37	CGTGGGGGCCTGCCTTGCCCACTGCTGGTGCTGATCTTGCAAGTAGACAG	3	50639742	F	rs4234695	rs74369142	NA	NA	NM_004635	Body					TRUE				TRUE
cg14482811	LCN8	9	139652837	0.903061	0.868626	0.856836	0.818454	0.765968	63641415	AAACTCATTCTAACCTACACTACAAAAACTATAAACACTAATAAACAACA	38772372	AAACTCGTTCTAACCTACGCTACGAAAACTATAAACACTAATAAACAACG	I	A	Red	ACTTGTTTTTTTGGGCTCGTTCTGGCCTGCGCTGCGAGGGCTGTGGGCACTGATGGGCAA[CG]GACCAGAGCCTCCAGCACTTTCCTGTGCCACCCCACGCCTGGCCCTTTGAAATGTGTGCC	37	GGGCTCGTTCTGGCCTGCGCTGCGAGGGCTGTGGGCACTGATGGGCAACG	9	138772658	R			NA	NA	NM_178469	TSS200	chr9:139654897-139655154	N_Shelf			NA		9:139652739-139653135	Unclassified	TRUE
cg14521421	ST5	11	8862019	0.583784	0.575766	0.542357	0.492068	0.46258	19685330	AAAACTAAACRACAAAACCACTCCCACATCTAAACACCTAAACCTAAATC			II			AAGAAAATAATAGGGCTGAACGGCAGGACCACTCCCACATCTGAGCACCTAGGCCTGAGT[CG]GGCAAGCTTCCCACACCCCTCCCAGCACCAACGCAATGAACAGCTGCCCTGGAGAAAACA	37	GGGCTGAACGGCAGGACCACTCCCACATCTGAGCACCTAGGCCTGAGTCG	11	8818595	R			NA	NA	NM_005418	5'UTR					TRUE				NA
cg14644065	PTRH1	9	130476625	0.640424	0.622474	0.601344	0.569044	0.527424	45755418	AACTACCTCAACTCCAATATAAATCTACCCTTTTATTATACAACTAAATC			II			TGGGAGAGCCAGAGAGGCCCAGGAAGCTTTGGCGAGGTGCTGGGGGACCCCTGGCCCACC[CG]ACCCAGTTGCACAACAAAAGGGTAGACTCACATTGGAGTTGAGGCAGCTAATGCAGGAAC	37	GCTGCCTCAACTCCAATGTGAGTCTACCCTTTTGTTGTGCAACTGGGTCG	9	129516446	F	rs61745122		NA	NA	NM_001002913	Body	chr9:130477195-130478146	N_Shore			NA				NA
cg14690980	HGF;HGF;HGF;HGF;HGF	7	81400745	0.599052	0.593264	0.571731	0.521501	0.484854	72610351	ATAAATAAATTTAATTCAACCCCACAATCACTTCTATACAACTACCCACC			II			AGAACAGTGCCCCTGTCCACAGAGGAAAAGAAAGCAGGCCAAATGTGGGAATGACTAGAG[CG]GTGGGTAGCTGTACAGAAGTGATTGTGGGGCTGAATTAAACTCATCCACAGAACAGCCTT	37	CGGTGGGTAGCTGTACAGAAGTGATTGTGGGGCTGAATTAAACTCATCCA	7	81238681	F			NA	NA	NM_001010931;NM_001010932;NM_001010933;NM_001010934;NM_000601	TSS1500;TSS1500;TSS1500;TSS1500;TSS1500					NA				NA
cg14726581	SLC6A18	5	1225397	0.627085	0.60608	0.591425	0.552702	0.495881	26718432	CCAATAAAATACCRTTAATAAATAACTCAAATCCAAACCCTAACTCTAAC			II			CCTGGAACACAGAGCATGCGAGAAGGAGCAGAGGACGTGGGTGCCAGGGAAGGACCCTGG[CG]TCAGAGCCAGGGCCTGGACCTGAGTTACCCATTAACGGCACTCCACTGGTTTTCCTTTAA	37	CAGTGGAGTGCCGTTAATGGGTAACTCAGGTCCAGGCCCTGGCTCTGACG	5	1278397	F	rs7704882	rs72544114	NA	NA	NM_182632	TSS200	chr5:1226976-1227305	N_Shore			NA				NA
cg14738921	VEPH1;VEPH1;VEPH1;VEPH1;VEPH1;VEPH1	3	157221329	0.82072	0.78893	0.764318	0.729912	0.695107	54692499	AATAACTTTTCTTCTCTCTCCCAAACTTCTACTTAAACCTAACAATTAAC			II			TCAGGCAAATGAGTAACTTTTCTTCTCTCTCCCAAACTTCTGCTTAGACCTAACAATTGA[CG]CAAAGCTTCACTTATTTCTACACTAGATTTACAGATTTCTCTGAGCAGATCTGTAGTTTG	37	GTAACTTTTCTTCTCTCTCCCAAACTTCTGCTTAGACCTAACAATTGACG	3	158704023	R		rs894643	NA	NA	NM_001167911;NM_001167916;NM_001167915;NM_001167915;NM_001167912;NM_001167916	TSS200;1stExon;1stExon;5'UTR;TSS200;5'UTR					NA				NA
cg14759548	PEX7	6	137201577	0.869143	0.83438	0.822196	0.773996	0.744718	36691348	TTTCACTCATAAAATACACTTTCTCTTTCTCATAATAATTTTAAATCAAC			II			TTTTCCAGTATTTTCACTCATAGGATGCACTTTCTCTTTCTCATGATGGTTTTAGGTCAG[CG]TTAGACCTAGTCCTAGCTCCTGCCCTCTCTGTACCATTCAGTGTTCCCCACACTGTCCTT	37	CGCTGACCTAAAACCATCATGAGAAAGAGAAAGTGCATCCTATGAGTGAA	6	137243270	R			NA	NA	NM_000288	Body					TRUE				NA
cg15048991	ADAMTS16	5	5139866	0.362937	0.393939	0.412949	0.447349	0.483013	30601459	CCAAACACAACTATAAAAACACTAAATACAAAAAACCAAACACCAAAACA	66751381	CCGAACACAACTATAAAAACACTAAATACGAAAAACCGAACGCCAAAACG	I	T	Red	TCGCTCCGCAAACTCCAGAGCGAGGCACGCGCCTTTAAAGGCAGGTCCGCGGCTCTCCCA[CG]TCCTGGCGCCCGGTTTTCCGCACCCAGTGTCCCCACAGCTGTGCCCGGGCACAGAGGCGC	37	CCGGGCACAGCTGTGGGGACACTGGGTGCGGAAAACCGGGCGCCAGGACG	5	5192866	F			NA	NA	NM_139056	TSS1500	chr5:5139441-5140941	Island		DMR	NA	5:5192180-5193936			NA
cg15113123	NA	1	94205157	0.768512	0.74251	0.714341	0.666575	0.613035	24692393	CATACAAAACCCTAAACTAAAAAAATCCCACAACTAATTTAATACTCTAC			II			CTCTTAGAACGCATGCAGGGCCCTGAGCTGGAAGGATCCCACAGCTGGTTTAATGCTCTG[CG]ATTGTCATCTTGCAATTCTTAATAACTTTAGAATGAGGCCCTCCCTACATGTTCATTGTG	37	CGCAGAGCATTAAACCAGCTGTGGGATCCTTCCAGCTCAGGGCCCTGCAT	1	93977745	R		rs78879175	NA	NA							TRUE		1:94205050-94205182	Unclassified_Cell_type_specific	NA
cg15137396	TNXB	6	32039841	0.749388	0.721371	0.713589	0.652842	0.620573	12629435	CRTAACTACAAATCAACRAAAAATCACTATCCCTAACCTAAAACCCTCCC			II			ACAGAGACTGGGCTGCGTCGTTTCCCATCCTGGATCCCAAAGAGCAGGAACTTGTACTTG[CG]GGAGGGTTCCAGGTCAGGGATAGTGACCTCCCGCTGATCTGCAGCCACGGGCACCACCTG	37	CGGGAGGGTTCCAGGTCAGGGATAGTGACCTCCCGCTGATCTGCAGCCAC	6	32147819	F	rs78493656		NA	NA	NM_019105	Body					NA				NA
cg15230622	PSPN	19	6375941	0.765729	0.741737	0.719708	0.672712	0.640102	43803468	ATACAAAAAATAAACTAATACAAACRTAAAACCTCCTAACTACAAAAACC			II			AGTGGGAGCTGTGCCCCAAATTTATGCCCTGCCTGGGCTGGGAGCTAACCTCTTCACTGC[CG]GCCCCTGCAGCCAGGAGGCCCCACGTCTGCACCAGCCCATCTCCTGCACCCTCGAATCCA	37	CGGCCCCTGCAGCCAGGAGGCCCCACGTCTGCACCAGCCCATCTCCTGCA	19	6326941	F			NA	NA	NM_004158	TSS200	chr19:6372722-6373218	S_Shelf			NA				NA
cg15234845	NA	10	102496500	0.657605	0.643064	0.603369	0.5618	0.504671	68708420	AAAATCTACCCAAAACCCTAAAAACTCAAATAACCACAATTAACACTCCC			II			CCCTGGGCTGTACCCAATTCCCCTCCTAGGGCCTTGTCCCCACTGGGAAACCTGAACCCC[CG]GGAGTGTCAACTGTGGCCACCTGAGCTTTTAGGGCTCTGGGCAGACCCTCTGCACCAGAG	37	GGGTCTGCCCAGAGCCCTAAAAGCTCAGGTGGCCACAGTTGACACTCCCG	10	102486490	F	rs55717489		NA	NA			chr10:102497154-102497675	N_Shore		RDMR	NA		10:102496275-102496610	Unclassified_Cell_type_specific	NA
cg15252509	MALT1;MALT1	18	56337165	0.735336	0.696223	0.678505	0.634805	0.600209	50648479	ACACTAACACCCATTTAACTCRTATACACACRAAAAATTACATAAACAAC			II			AAGAGTAAATAACACTGGCACCCATTTAACTCGTATGCACACGAGAGGTTGCATAAGCAA[CG]CTTTGTACATGGCAGACTTTTCTAAGAAGTCTAAATTTAGAAGACCTCTGTTGAATTTAA	37	CACTGGCACCCATTTAACTCGTATGCACACGAGAGGTTGCATAAGCAACG	18	54488145	R			NA	NA	NM_173844;NM_006785	TSS1500;TSS1500	chr18:56338211-56339277	N_Shore			NA		18:56336737-56337607	Unclassified_Cell_type_specific	NA
cg15318396	NA	21	38593284	0.166449	0.154689	0.114289	0.077127	0.041154	74710392	AAACTACCACTTCTCTTTTTTATCACCACAAAATAACACAAACCCCACCA	34673483	AAACTACCGCTTCTCTTTTTTATCACCACAAAATAACGCAAACCCCACCG	I	T	Red	ATTCTTGGCGCTAAGCTGCCGCTTCTCTTTTTTATCACCACAGAGTAACGCAGACCCCAC[CG]TTTCCTTCCATTCTGAGCCAACCACTCCAGCAGCCACCGGGGCGCCAGGTTATGCTGGGG	37	CGGTGGGGTCTGCGTTACTCTGTGGTGATAAAAAAGAGAAGCGGCAGCTT	21	37515154	R			NA	NA			chr21:38592987-38593674	Island			NA	21:37514568-37515586	21:38592397-38594081	Promoter_Associated	NA
cg15412498	MAP1B;MAP1B	5	71403320	0.151028	0.185197	0.212529	0.253851	0.291983	40758464	ATACCTTCAAAAATAATCCTTTCTCCTACCACAATAAAAAAAAACAACCA	37750431	ATACCTTCGAAAATAATCCTTTCTCCTACCGCAATAAAAAAAAACGACCG	I	A	Red	GGAGCGGAGACAGTACCTTCGGAGATAATCCTTTCTCCTGCCGCAGTGGAGAGGAGCGGC[CG]GAGCGAGACACTTCGCCGAGGCACAGCAGCCGGCAGGATGGCGACCGTGGTGGTGGAAGC	37	CGGCCGCTCCTCTCCACTGCGGCAGGAGAAAGGATTATCTCCGAAGGTAC	5	71439076	R			NA	NA	NM_005909;NM_005909	1stExon;5'UTR	chr5:71402877-71404868	Island	high-CpG:71438746-71439275	DMR	NA	5:71438691-71439414			TRUE
cg15447787	NA	15	29967531	0.39912	0.412942	0.445285	0.484705	0.514285	61682353	AACTACTACCAAAAATCCTAAAACCACAAAATAAAAACTCCCACACAACA	50693501	AACTACTACCGAAAATCCTAAAACCGCGAAATAAAAACTCCCACGCAACG	I	T	Red	CCTGAGCGTGGCAGCTGCTGCCGGGGGTCCTGGGACCGCGGGATGGGAACTCCCACGCAG[CG]TCCCACAGGCTCCTGGCCGCCGCGAGCCCGCGCGACTCGCACGAGCATGTCCACCCGCAG	37	CGCTGCGTGGGAGTTCCCATCCCGCGGTCCCAGGACCCCCGGCAGCAGCT	15	27754823	R			NA	NA			chr15:29967209-29967621	Island			NA	15:27754276-27754894	15:29967313-29967537	Unclassified_Cell_type_specific	TRUE
cg15896560	NA	1	245867618	0.773917	0.741846	0.721241	0.676083	0.648002	33681364	TCAACCAACTATATAAACTACAATATCCAAAAATACACTAACCAAAAAAC			II			CTGTCTTTATTAACCAACAACTCAGCCCCAGCCACTCCCCAAGCGGGGAAAAAAACACTA[CG]TTTCTTGGTCAGTGTACCTCTGGACACTGCAGCCCACACAGCTGGCTGAACTCGGTAAAT	37	CAGCCAGCTGTGTGGGCTGCAGTGTCCAGAGGTACACTGACCAAGAAACG	1	243934241	F			NA	NA							TRUE				NA
cg16073349	CAMK2B;CAMK2B;CAMK2B;CAMK2B;CAMK2B;CAMK2B;CAMK2B;CAMK2B	7	44365536	0.03835	0.067285	0.09812	0.146343	0.20481	61617479	ATATTATATAAAAACAAAAAATCAACAACAACAAATAACCTACATACACA	13809489	ATATTATATAAAAACGAAAAATCGACAACAACAAATAACCTACGTACGCG	I	A	Red	CACACACACCCGCGCCCTGTACTGACGCCTTCATCCTCTACCCGCACCACGCCCGCACCT[CG]CGCACGCAGGCCACTTGCTGCTGCCGACCCCTCGCTCTCACATAACACAGAAGAGTGCAC	37	CGCGCACGCAGGCCACTTGCTGCTGCCGACCCCTCGCTCTCACATAACAC	7	44332061	F			NA	NA	NM_172078;NM_172081;NM_172083;NM_172084;NM_172079;NM_172082;NM_172080;NM_001220	TSS1500;TSS1500;TSS1500;TSS1500;TSS1500;TSS1500;TSS1500;TSS1500	chr7:44364432-44365328	S_Shore	high-CpG:44331552-44332170		NA	7:44330958-44332064			NA
cg16330517	RNF165	18	43913699	0.095885	0.122459	0.150769	0.179221	0.223634	45728446	CACAAACATAAACAACATAAACACAAAACATACACACATAAAAAAAAACA	68715322	CACAAACATAAACGACGTAAACACGAAACGTACACACATAAAAAAAAACG	I	T	Red	TAAGGGCGCTCGTGCCCGTCTCTCTGCACTAAGGAACGCACCTCCACATGTCTGAGTGCA[CG]TCCCTCTCCATGTGTGCACGTTCCGTGTTCACGCCGCCCATGTCTGTGCAGGGGCGCTTC	37	CGTCCCTCTCCATGTGTGCACGTTCCGTGTTCACGCCGCCCATGTCTGTG	18	42167697	F			NA	NA	NM_152470	TSS1500	chr18:43913345-43914477	Island		CDMR	NA	18:42167344-42168701	18:43913574-43914375	Unclassified_Cell_type_specific	TRUE
cg16443424	CCBE1	18	57364868	0.231899	0.276213	0.311243	0.37076	0.416091	45795500	AACTAACACAAAAACCCTAAAATTCAAATTATCTCATCAAAACATTCACA	71759452	GACTAACGCGAAAACCCTAAAATTCAAATTATCTCGTCGAAACGTTCACG	I	T	Red	CCTGCGGTGTCCGGCTGGCGCGAGGGCCCTGAGGTTCAAGTTGTCTCGTCGGGACGTTCA[CG]TCCGATTGACAGACTTGCTGGACTCGGCTTGGGGCTGCGCCCTCGCCTCTTCCCTCTCCC	37	GGCTGGCGCGAGGGCCCTGAGGTTCAAGTTGTCTCGTCGGGACGTTCACG	18	55515848	R			NA	NA	NM_133459	TSS1500	chr18:57363714-57365001	Island		DMR	NA	18:55514599-55516108			TRUE
cg16568256	NA	17	72400209	0.753692	0.727069	0.700486	0.663451	0.619865	57633460	AACAATAAAATCRTATACCTCTATACRTATTTAATTACTATTTAAAAACC			II			GGGCAGCAAGGAGCAATGGGGTCGTGTGCCTCTATACGTGTTTAGTTGCTGTTTGGAAGC[CG]CTTGCAGGTGGAATGCGTGTTCTGATCTCCCCATGTGGCTGAGATCCGTCCAGGGCAGGC	37	CGGCTTCCAAACAGCAACTAAACACGTATAGAGGCACACGACCCCATTGC	17	69911804	R			NA	NA							TRUE				NA
cg16648094	CLVS1	8	62412760	0.816281	0.804342	0.781039	0.725615	0.674392	45607460	TTTAATATCACATCTCTTATCAAATCACTAACTAACTATCATAAACTAAC			II			CAAAAAATTATTTTGATGTCACATCTCTTGTCAGGTCACTAGCTGACTGTCATGAGCTGA[CG]TTAAAGGAAGACACATGGACGTGAAATACGATTATTTCATCTGAGCAATGTGAGTTACCA	37	CGTCAGCTCATGACAGTCAGCTAGTGACCTGACAAGAGATGTGACATCAA	8	62575314	R			NA	NA	NM_173519	3'UTR					NA				NA
cg16802855	LOC732275	16	86371130	0.766887	0.752168	0.734888	0.692988	0.653063	24682397	RTTTACACTAAAACACCAAAAAATCAAAACCTTCTAAAATCTTAATATAC			II			TTCCCTCCAGCCTGGCCTAGGGACGACTCTTCTTCAGTGCCGCCTTCTCCACCGAGTCCT[CG]CATATTAAGATTCCAGAAGGTTCTGATCTCCTGGTGCTTCAGTGTAAACGAGTGTGTTTG	37	CGCATATTAAGATTCCAGAAGGTTCTGATCTCCTGGTGCTTCAGTGTAAA	16	84928631	F			NA	NA	NR_024406	Body					NA	16:84928425-84928682			NA
cg16871385	SORBS2	4	186877916	0.626629	0.603711	0.562479	0.508589	0.412978	30650467	ACATACCTAACACCCTACTAAAATAATCAAATAACTTTTTACAACACTAC			II			TGGAGTTTAATGCATGCCTAACACCCTACTGAAGTGATCAGGTGGCTTTTTGCAGCACTG[CG]TGTCTGTATAATCAACCTTAAATCAAAACAGATGGGGATGACAGAATATATTAAGAGGCT	37	CGCAGTGCTGCAAAAAGCCACCTGATCACTTCAGTAGGGTGTTAGGCATG	4	187114910	R			NA	NA	NM_021069	TSS200					NA				NA
cg16917193	NA	12	54089295	0.446424	0.466175	0.476651	0.547047	0.603583	27766376	AAATTTAAATAATAACATATTATTCACAAACAATCTAACTCAAAACCACA	36725477	AAATTTAAATAATAACATATTATTCGCGAACGATCTAACTCAAAACCGCG	I	A	Red	TGGCGCGTGTTCAGATTTAAATGGTGGCATATTGTTCGCGGACGGTCTAGCTCAGAACCG[CG]AGCTCGCAGCTCCCGCGGCGGGCCCCGCCTCTGCCCACACCGGCCCCTGCGGCCTCCCGG	37	CGCGGTTCTGAGCTAGACCGTCCGCGAACAATATGCCACCATTTAAATCT	12	52375562	R			NA	NA			chr12:54089211-54089413	Island			NA	12:52375438-52375916	12:54088925-54089720	Unclassified	NA
cg17023911	NA	22	49786029	0.854576	0.82516	0.798559	0.754009	0.719134	52712393	AACTACTACTAATTCCTCCCAATTCCCTCTAAAATATAATAATAATTTCC			II			TTAGCCAAGTGCCTGGCACTCAGAATGTTTCCCATGTGTTGGTTCTCAGAGGGGGAGTTG[CG]GAAACTACCATCATACTTCAGAGGGAATTGGGAGGAATCAGCAGCAGCCAAACCAGGACC	37	GCTGCTGCTGATTCCTCCCAATTCCCTCTGAAGTATGATGGTAGTTTCCG	22	48172033	F			NA	NA						CDMR	NA				NA
cg17028080	PYY	17	42064621	0.743056	0.718265	0.680546	0.649015	0.606431	65706400	ATTAATTACACCTAAAAACTCCTAAAAAAATAAAACTTCCCTCCCTCCCC			II			CCCTTGCCCTTATTAATTGCACCTGGAGACTCCTGAGAAAATGGGGCTTCCCTCCCTCCC[CG]CCGCTGCTCTCTGACTTAATTACTTCTCCTCCTGGCTGTAATGAATGTTTCTGAGCCCCT	37	TTAATTGCACCTGGAGACTCCTGAGAAAATGGGGCTTCCCTCCCTCCCCG	17	39420147	R			NA	NA	NM_004160	5'UTR	chr17:42061046-42061643	S_Shelf			NA				NA
cg17396797	NA	2	241851501	0.827161	0.818944	0.789636	0.725259	0.682086	16680450	ATCTACATTTAATTTTATAAAAACCTATCATACTATCTTCCRTAATAACC			II			TCGCGCGGAGAGTCTACATTTAATTTTGTGGAGACCTGTCATGCTGTCTTCCGTAGTAAC[CG]CACCGTCTTACCCTCCCGCTTCTTTTCCTCTCTGACGTACGCACTTCCCTCCAGGCAAGG	37	TCTACATTTAATTTTGTGGAGACCTGTCATGCTGTCTTCCGTAGTAACCG	2	241500174	R			NA	NA			chr2:241855374-241855631	N_Shelf			NA	2:241500012-241500193			NA
cg17399362	EPHX3;EPHX3	19	15343345	0.341794	0.351415	0.380251	0.431574	0.472883	35615407	AAAAAATAAATAAACAAAACCTAACAAATCCTATACAAAACTTAAAACCA	20806333	AAAAAATAAATAAACGAAACCTAACAAATCCTATACGAAACTTAAAACCG	I	A	Red	GGTTGGAAAGGGGGGAAATAAATGGGCGGGGCCTAGCAGGTCCTGTGCGGGGCTTAGGGC[CG]GGGCGGGGCCCAGGAAGACTCAGCAGCGGGTGGGTGAGGGTCTAAAGGCGGCAATTCCGG	37	GGGAAATAAATGGGCGGGGCCTAGCAGGTCCTGTGCGGGGCTTAGGGCCG	19	15204345	R			NA	NA	NM_001142886;NM_024794	5'UTR;TSS200	chr19:15344091-15344419	N_Shore			NA		19:15341951-15343455	Unclassified_Cell_type_specific	NA
cg17596359	RASA3	13	114844124	0.683264	0.664021	0.645222	0.587532	0.565998	23704496	AAAAATAAAAAACAACACTTAAACACATTTAATATAAACAACATAACACC			II			ACTCAACTAACAGGAGTAAAAGGCAGCACTTAAACACATTTAATGTAAACAGCATAACAC[CG]CAAAACCTGATTTCCAACTCCAGGGATCAGGCAGTGAGTAACAAAAACAAAGGCCCTGAT	37	CGGTGTTATGCTGTTTACATTAAATGTGTTTAAGTGCTGCCTTTTACTCC	13	113862226	R			NA	NA	NM_007368	Body	chr13:114840918-114841580	S_Shelf			TRUE		13:114844085-114844210	Unclassified_Cell_type_specific	TRUE
cg17662034	RDH10;RDH10	8	74207518	0.338004	0.301415	0.288615	0.217381	0.168998	10681453	ACACTTTAAAAATAACCACAAAAAACTCCACCACAATATTCATCACAACA	46644378	ACACTTTAAAAATAACCACGAAAAACTCCACCACGATATTCATCGCGACG	I	C	Grn	CCGATTGCCGGGCTCGGGGTGGGCGCGGACGCAGGCACTGGGCTCGTGCGGGGCCCCGGG[CG]TCGCGATGAACATCGTGGTGGAGTTCTTCGTGGTCACTTTCAAAGTGCTCTGGGCGTTCG	37	GCACTTTGAAAGTGACCACGAAGAACTCCACCACGATGTTCATCGCGACG	8	74370072	F			NA	NA	NM_172037;NM_172037	1stExon;5'UTR	chr8:74206223-74208179	Island			NA	8:74368666-74370733			NA
cg17682740	NA	13	84485659	0.796444	0.775033	0.757441	0.718172	0.681595	55765339	AAATTACCCAAAACTCAACATCCCTAATAATCTAAAAAACTTCCCAAACA	26764489	AAATTACCCGAAACTCGACGTCCCTAATAATCTAAAAAACTTCCCAAACG	I	A	Red	CTTCCACTGTGAGAGTTACCCGAAGCTCGGCGTCCCTGATGGTCTAGGGGGCTTCCCAGG[CG]ATCGGGCAGTGTCAGTCTTCAGCCGCTAAGCCGAGAAGATCTGGGAAGGAGTCAGTCAGA	37	CGCCTGGGAAGCCCCCTAGACCATCAGGGACGCCGAGCTTCGGGTAACTC	13	83383660	R			NA	NA							NA	13:83383620-83383665			NA
cg18023666	NA	5	173148154	0.573457	0.541681	0.53247	0.497367	0.448599	72637427	TAAAAAAAATATCCCTAACCRAAACCCAAAAATCAACAAACCAAACCATC			II			GAGGCACTGACTGTGCAGGGTTGAGTCCCAGAGTGGATAGGTGGGTGGGGTGAGTTTTCC[CG]ATGGCCTGGCTTGCTGACCTCTGGGCCTCGGCCAGGGACACCCTCCCCAACTGTCGCTTA	37	GGGGAGGGTGTCCCTGGCCGAGGCCCAGAGGTCAGCAAGCCAGGCCATCG	5	173080760	F	rs35572097	rs62378643	TRUE	NA							TRUE				NA
cg18047961	NA	6	33878466	0.655297	0.629155	0.618414	0.580718	0.538363	60732412	AATACAAACCTCCATAACAATTCAAACCAACTCAAAAAAACTAAAAAACA	19711452	AATACAAACCTCCATAACGATTCAAACCAACTCAAAAAAACTAAAAAACG	I	A	Red	GCAGCCTGAGAAGATGCAGACCTCCATGGCGGTTCAGGCCAGCTCAGGGAGGCTGAGGGA[CG]GGCATTGGGCCTGGGGGGGCAGGGGGGAAGGATGCCTGGGAGATGAGGCCCACTTTTGGA	37	GATGCAGACCTCCATGGCGGTTCAGGCCAGCTCAGGGAGGCTGAGGGACG	6	33986444	R			NA	NA							NA				NA
cg18107290	DLST	14	75352666	0.572737	0.543227	0.520355	0.476708	0.418598	63717333	AACTATACTACTAAAAAAATACTCTCAATCTCCACAATAAATATAACCTC			II			ATGGGATATAGAAGGGTGCTCCTAGATATTCTGTTTGGATGTAAGTGCAGCTGAAAGGCT[CG]AGGTTACATTTATTGTGGAGATTGAGAGCATCCTCTCAGTAGCATAGTTACTCATTTTTA	37	ACTATGCTACTGAGAGGATGCTCTCAATCTCCACAATAAATGTAACCTCG	14	74422419	F	rs79542217		NA	NA	NM_001933	Body	chr14:75348485-75349061	S_Shelf			NA				TRUE
cg18152517	STRA8	7	134915756	0.654162	0.629048	0.602766	0.557133	0.532476	40779350	TTCTACCAAAATAAACCTAAAACACAATCCTAAATAAACTTTTACTCACC			II			GGAGTTTACTGTATCTGCAGGGTCCCTTGGAAGCCAATGTCTAGCCCCATGCAAAGGACA[CG]GTGAGCAAAAGCCTATCTAGGATTGTGTCTCAGGCTCATCTTGGCAGAAGTGCTGGGAGC	37	CGGTGAGCAAAAGCCTATCTAGGATTGTGTCTCAGGCTCATCTTGGCAGA	7	134566296	F			NA	TRUE	NM_182489	TSS1500	chr7:134918319-134918654	N_Shelf			NA				NA
cg18171240	CDH2	18	25756657	0.328347	0.345787	0.374976	0.406899	0.455351	73721365	CTAACAAAACTCTAAAAACTAAATTACAAATCCCCTCTACTCCTTCTTCA	35806382	CTAACGAAACTCTAAAAACTAAATTACGAATCCCCTCTACTCCTTCTTCG	I	A	Red	GAGTTATCCTGCCTCACCCTCCTGCTGCCTGGGGACACCCCCCGCGAGCTTGCTCGGCCC[CG]AAGAAGGAGCAGAGGGGACCCGCAATCCAGCCCCTAGAGCCCCGCCAGGAAAGGCGCGAG	37	CTGGCGGGGCTCTAGGGGCTGGATTGCGGGTCCCCTCTGCTCCTTCTTCG	18	24010655	F	rs2535597		NA	NA	NM_001792	Body	chr18:25755414-25758175	Island		CDMR	NA	18:24010559-24012472			NA
cg18188653	LPP;LPP;LPP	3	188296976	0.629921	0.585769	0.569483	0.521807	0.454673	55749388	AACACTTACAAATAAATTCCAAAAACRTAACTAAAACTACCAAAACCATC			II			CTCTGCTGACCAGCACTTGCAGATGGATTCCAGGAACGTGGCTAGAGCTGCCAAAGCCAT[CG]CTGAATCCTGCCAAAAGCATCCCAGGGGATTTTACTAAGGGTGGGGAGAGCAGGGAACAT	37	GCACTTGCAGATGGATTCCAGGAACGTGGCTAGAGCTGCCAAAGCCATCG	3	189779670	R		rs74335377	NA	NA	NM_005578;NM_001167671;NM_001167672	Body;Body;Body					TRUE				NA
cg18293633	NA	16	88453824	0.637337	0.600956	0.595447	0.516573	0.464332	74810386	ACCAAAAAAATAAAACATACTTTAAAAAACATCTAAAAACTATACTAACC			II			TCAGGGCGGGGTGGGAGCGGCGGGCAGGACCCACCCCCGGGTGCCGGGGGACTCGGGCCG[CG]GTCAGCACAGCCTCCAGATGTTCTTCAAAGCATGCCCCACCCCCTTGGCTGCTTGCGGTT	37	CCAAGGGGGTGGGGCATGCTTTGAAGAACATCTGGAGGCTGTGCTGACCG	16	86981325	F			NA	NA			chr16:88453549-88453969	Island			NA	16:86981051-86981441			NA
cg18319366	HAS2AS;HAS2	8	122651271	0.494047	0.477041	0.451859	0.414265	0.364791	59609370	TTAACTCAAATTTCTCACTACRATTAAAACATATAATAAATACTTCTAAC			II			TAAATATGTGTTGACCTTTTTAAAATAACCTTTTTTAAAAATAATAACCTGGTTTAATAC[CG]CCAGAAGTACTTATCATATGCCTTAACCGCAGTGAGAAATCTGAGCCAAAGCCTTGGAAT	37	CGCCAGAAGTACTTATCATATGCCTTAACCGCAGTGAGAAATCTGAGCCA	8	122720452	F			NA	NA	NR_002835;NM_005328	TSS1500;5'UTR	chr8:122651665-122652389	N_Shore		RDMR	NA				TRUE
cg18458597	CADM2;CADM2	3	85544609	0.602504	0.580286	0.532869	0.490187	0.429077	10754342	TCACAATATATAATCAAAATTAATAATTTTAAAACTTTCCTCCTTTACCC			II			TTCACATCGTTATTTCTTCCTTTAGCTAAAACTGCAATGTGAGGTGACCCAAAGAAATTC[CG]GGTAAAGGAGGAAAGCCCTAAAATTATCAATTTTGATTACACATTGTGACTTGCCCTTAG	37	CGGGTAAAGGAGGAAAGCCCTAAAATTATCAATTTTGATTACACATTGTG	3	85627299	F		rs35049088	NA	NA	NM_001167675;NM_001167674	Body;Body					TRUE		3:85544600-85544761	Unclassified_Cell_type_specific	NA
cg18515510	CLEC4M;CLEC4M;CLEC4M;CLEC4M;CLEC4M;CLEC4M;CLEC4M;CLEC4M;CLEC4M;CLEC4M;CLEC4M;CLEC4M	19	7831896	0.560053	0.530028	0.520133	0.463619	0.41283	12788368	TCAAACAAATACAAACCAAATCTAAACACATATAAATATTTAAAAAAAAC			II			CCAGGTACCCTTCAAGCAAATACAAACCAGATCTGAACACATGTGAATATTTGGGGGAAA[CG]TCAAATGTAAGCAAACCACCACAGCATGCTGCAGGTGTTTAACGGCCAGCTCTCCGGAGA	37	CAAGCAAATACAAACCAGATCTGAACACATGTGAATATTTGGGGGAAACG	19	7737896	R			NA	NA	NM_001144911;NM_001144905;NM_001144904;NM_001144908;NM_001144906;NM_014257;NM_001144907;NR_026707;NM_001144909;NM_001144910;NR_026709;NR_026708	Body;Body;Body;Body;Body;Body;Body;Body;Body;Body;Body;Body					NA				NA
cg18658151	TBC1D16	17	77952453	0.85654	0.842061	0.819882	0.767394	0.728972	59708423	ACTAAACAAATCTCACAACTATTACRAATTTCTAAACTTCCRTAAATCCC			II			AGAAAAATTCCACTGAACAGATCTCACAGCTGTTACGAGTTTCTGAGCTTCCGTGGGTCC[CG]TGCATTTACGACTGTGACGACTTAGACTCAGGACGTGCACGTGATGCCGTACTGGGCTTT	37	CGGGACCCACGGAAGCTCAGAAACTCGTAACAGCTGTGAGATCTGTTCAG	17	75567048	R			NA	NA	NM_019020	Body	chr17:77951845-77952291	S_Shore			NA	17:75567039-75567098			NA
cg18674466	NA	3	9400729	0.798934	0.765527	0.746239	0.715427	0.677643	24806345	ATAAAATTTATATCCCCCCACCATAATCTATTTTACCAAAATCCAAATCC			II			TGCCCAATATCCCAATGGGGTTCAGAAGCTTAACACCATCTTGAGGTTACAGAAAGAACA[CG]GACTTGGATCCTGGCAAAACAGATTATGGTGGGGGGATATAAATTCTATTTAGGGGCAAT	37	CGGACTTGGATCCTGGCAAAACAGATTATGGTGGGGGGATATAAATTCTA	3	9375729	F			NA	NA			chr3:9404683-9404938	N_Shelf			NA				NA
cg18941521	DLGAP5;DLGAP5	14	55659715	0.662021	0.645975	0.619227	0.579058	0.550929	39626503	AACCACAATACCTAACCAAAAAAATAAACATTAAAAACTAACAACCCCAC			II			ATTTTACAATTCCCACCAGCCACATATAAGAGTTCCACTTGTTTCACATGCTTTCCAGCA[CG]TGGGGTTGTCAGTCTCTAATGTTCACCCTTCTGGCCAGGCACTGTGGCTTGCGCTTGTAA	37	CGTGGGGTTGTCAGTCTCTAATGTTCACCCTTCTGGCCAGGCACTGTGGC	14	54729468	F	rs34463828		NA	NA	NM_014750;NM_001146015	TSS1500;TSS1500	chr14:55658232-55658550	S_Shore			NA				NA
cg18945842	NA	22	42306589	0.053731	0.084572	0.098743	0.133767	0.18132	15711337	TATTAAAACACTTCTTATCTAAAACAAAAAATAAAACACAACTCAATCCA	63789445	TATTAAAACGCTTCTTATCTAAAACGAAAAATAAAACGCGACTCGATCCG	I	A	Red	CCCGGGGCGCGTTGTTGAGGCGCTTCTTGTCTGGAGCGAGGAGTGAGACGCGGCTCGGTC[CG]ATGCCCCGGTTCACTCCGCCCTCGCTGTCACCTCTCCGTAGTCCTCTCCCCGAGGCCGTT	37	CGGACCGAGCCGCGTCTCACTCCTCGCTCCAGACAAGAAGCGCCTCAACA	22	40636535	R			NA	NA			chr22:42305617-42307254	Island			TRUE	22:40635600-40637200			NA
cg18989919	C3orf36;C3orf36	3	133648584	0.836662	0.813586	0.794901	0.739907	0.712421	51795404	AAATCCTAAAAAATCCCRCACTACTAAACAATACTTTATCCCAAAATAAC			II			GAGCACACAGAATATTCTGTTCCGCTCTTGCGGCAGCTAGGCTGGGAGCAGAGTGAAGAG[CG]TTACTTTGGGACAAAGCATTGCTTAGCAGTGCGGGATCTTCCAGGACTTTCTTCCCCTGC	37	AGTCCTGGAAGATCCCGCACTGCTAAGCAATGCTTTGTCCCAAAGTAACG	3	135131274	F			NA	TRUE	NM_025041;NM_025041	5'UTR;1stExon	chr3:133646094-133646650	S_Shore			NA		3:133648372-133650265	Unclassified	NA
cg19005707	GABRA5;GABRA5	15	27111541	0.305465	0.331231	0.34088	0.379888	0.423985	69782385	TCACTACCTCATTAACCACRTACATAAAATCTTACTATAATCATTACRTC			II			AGTTGTCATTAATGCCACCCTCACCTCCCAGGAACTGCACCACTAGGACGGACGACACAC[CG]ACGTAATGACCATAGTAAGACCCCATGTACGTGGCTAATGAGGCAGTGACCCGACGTGGC	37	CACTGCCTCATTAGCCACGTACATGGGGTCTTACTATGGTCATTACGTCG	15	24662634	F			NA	NA	NM_001165037;NM_000810	TSS1500;TSS1500	chr15:27112030-27113479	N_Shore			NA	15:24662622-24662793			NA
cg19088141	WNT2B;WNT2B	1	113056151	0.539722	0.505333	0.487604	0.452827	0.415237	59672320	TTTATTTAAATTAATATCACCAATAATAATCCAATCTATAAATAAAAACC			II			CCCTCCTTGTGTTTGTTTGAGTTGGTGTCACCAGTGGTGATCCAGTCTGTGGGTGAGGGC[CG]GCTGTGGGAATGCAGGGGGGTGGTGGGGGGGGACACAGAGCCCAGGGCAGTCTAGCTTTT	37	CGGCCCTCACCCACAGACTGGATCACCACTGGTGACACCAACTCAAACAA	1	112857674	R			NA	NA	NM_024494;NM_004185	Body;Body	chr1:113050813-113052301	S_Shelf			NA				NA
cg19233472	FOXI1;FOXI1	5	169532752	0.689065	0.673838	0.657121	0.607577	0.573979	22646371	RTATCAACTCTAATAAACCRTCTAACATATCATTAATAAAAACCTAAAAC			II			CGCTGCGCTGCGTGTCAGCTCTGGTAAGCCGTCTAGCATGTCATTAGTGGGGACCTGAGG[CG]CCAGCGGGAAAGTCCCCTCCCCGTGGGCTGGAGGCTGAGGGAGGGCGGGCCCTGGGCTGG	37	TGTCAGCTCTGGTAAGCCGTCTAGCATGTCATTAGTGGGGACCTGAGGCG	5	169465330	R			NA	TRUE	NM_144769;NM_012188	TSS200;TSS200	chr5:169533080-169533534	N_Shore			NA	5:169465264-169466112			NA
cg19241927	NA	1	56333494	0.799307	0.77781	0.740945	0.695021	0.649401	25640343	TTAACCTCCTCCTTCTAAAATTATACTAAACATACRCTATTATAATTAAC			II			CTTGCAGGGTACTTTTATAATATGAAGGAAAGGTCAACTGAGAAGACTTGAGATAGTACA[CG]TCAACTACAATAGCGTATGTCTAGTATAACCCCAGAAGGAGGAGGTTAAAGTCCCAAATG	37	CGTCAACTACAATAGCGTATGTCTAGTATAACCCCAGAAGGAGGAGGTTA	1	56106082	F			NA	NA							TRUE				NA
cg19246977	NA	17	17280399	0.788152	0.758488	0.733434	0.694448	0.656877	29639353	TTATTCAAAAAAACTACATAAACTAATAATTCCTTAAATCTCCACTCCCC			II			AGTCTCCTAATTTGTTCAAAGGGGCTGCATGAACTAGTGGTTCCTTGGGTCTCCACTCCC[CG]ACAGAAAGTTTGTGATGCCTAAACCCAGTTTCTATTCATTTATACAGGAGACTCTGTCCT	37	CGGGGAGTGGAGACCCAAGGAACCACTAGTTCATGCAGCCCCTTTGAACA	17	17221124	R			NA	NA							TRUE				NA
cg19308769	NA	1	31289850	0.606393	0.570205	0.56384	0.511524	0.473307	65804477	AAACAATCAATAACATTTATTACATACAAAATATACATCAAACACCTCAC			II			GAGTAAGTTTCCAAACCTCTCTGAGGCTCAGTTTCTTCTTCTGAAAAGTGAGGTGATGTC[CG]TGAGGTGCTTGATGCACACCTTGCATGTAATAAATGTCACTGATTGTTCTCATGTGTAGT	37	AACAATCAGTGACATTTATTACATGCAAGGTGTGCATCAAGCACCTCACG	1	31062437	F			NA	NA							TRUE				TRUE
cg19391006	SPATA16	3	172856620	0.554608	0.521774	0.514117	0.458619	0.402068	63609372	ACCTATCCTATATCAAATCAACTCAATTACCTTTCAAAATTACCTAAATC			II			CGCTTTCTAACACCTATCCTGTATCAGGTCAACTCAATTACCTTTCAAAGTTGCCTAAAT[CG]TGAAATATTGGTGGTTCAAATACATGAATTCTGCACATTTCAGAATAGATGTACATAGGT	37	CCTATCCTGTATCAGGTCAACTCAATTACCTTTCAAAGTTGCCTAAATCG	3	174339314	R			NA	NA	NM_031955	5'UTR					TRUE				NA
cg19404190	SPINK7	5	147692173	0.85662	0.844038	0.830967	0.781264	0.74444	17693491	CCAATACACTTTAAATTCTTACAACCAAATATTTCTAAAATACTCACATC			II			TTAAGGTCAGACAGTGCCCTATATAGCCATTAAGATTGTTTTCATAAATAATCCCTCCTG[CG]ATGTGAGCATCTCAGAAACATCTGGTTGTAAGAATTTAAAGTGTACTGGTTTGTAATAGG	37	CAGTACACTTTAAATTCTTACAACCAGATGTTTCTGAGATGCTCACATCG	5	147672366	F			NA	TRUE	NM_032566	Body					NA				NA
cg19536631	NA	10	72765617	0.644993	0.632315	0.608261	0.562459	0.536506	33678304	ATACAACTAAACTAAAACCRAATTAAAACTAAACTTAATTACTACCACCC			II			CGGGGGAGCCAGTGCAGCTAGGCTGGGGCCGAGTTAGGGCTGGGCTTGATTGCTGCCACC[CG]GAAGTCCACGGCCTGCCTATGGGCACTTCTGGCCACTGTTCCCCACCCCAATAGCAGTAC	37	CGGGTGGCAGCAATCAAGCCCAGCCCTAACTCGGCCCCAGCCTAGCTGCA	10	72435623	R			NA	NA							TRUE				NA
cg19556901	SNORD115-1	15	25414769	0.730688	0.706876	0.687696	0.648875	0.605964	20801344	ATCTCAATTATCCCAACCTTTTAAATCCCTCAAAATCACTATACCTCCCA	14741403	ATCTCAATTATCCCAACCTTTTAAATCCCTCAAAATCGCTATACCTCCCG	I	A	Red	GTGAGGTCGGCGATCCGGGTGTAGCTGGGGTTGCAGGCTTGGCAGGCACGGCGGCGGTAT[CG]GGAGGCACAGCGATCTTGAGGGACTCAAAAGGCTGGGACAACTGAGACCCCGTGTTCTGG	37	CGGGAGGCACAGCGATCTTGAGGGACTCAAAAGGCTGGGACAACTGAGAC	15	22965862	F			NA	NA	NR_001291	TSS1500					NA	15:22965850-22965875			NA
cg19567740	KCP	7	128527122	0.675216	0.648196	0.626755	0.592538	0.541726	48775307	TACACTCTACCCTTCACATCTCATAAAACAAAACTAAACTCAAATATCCC			II			ATTTCCCCAGGGCTGGAGCCCCTACTGAGCCTGCAGGGGCCCAAACACCCTCCCTTGGCC[CG]GGACACCTGAGCCCAGTCCTGTCCCATGAGATGTGAAGGGCAGAGTGTAGCCCTTGCCAC	37	ACACTCTGCCCTTCACATCTCATGGGACAGGACTGGGCTCAGGTGTCCCG	7	128314358	F			NA	NA	NM_001135914	Body	chr7:128530629-128531356	N_Shelf			NA				NA
cg19632532	TUBB2B	6	3227741	0.15349	0.188321	0.222494	0.271099	0.322497	26768329	CTAACAAAACACCATACATAAAATCATACACATCCAAACAAACCAATACA	28755491	CTAACGAAACACCATACGTAAAATCGTACACATCCAAACGAACCAATACG	I	A	Red	TCGCGCCCCCATTGGACCCCCTCCGCTGCGGCGCGCCCACCTTGGCGCCGATCTGGTTGC[CG]CACTGGCCCGCCTGGATGTGCACGATCTCACGCATGGTGCCTCGTCAGCGTCCTCCTGGT	37	CTGACGAGGCACCATGCGTGAGATCGTGCACATCCAGGCGGGCCAGTGCG	6	3172740	F			NA	NA	NM_178012	1stExon	chr6:3227025-3229688	Island	high-CpG:3172674-3172890		NA	6:3172025-3175215			TRUE
cg19659218	EBF3	10	131706798	0.55751	0.528478	0.508855	0.475591	0.419066	65806419	AAAAATTAATTTATATCACTCAAAAAAACCACCCTATTCAAATATATCCC			II			TTAGGGCGAATACAAATCTCATTCCAAATAGCGCTGGAAGGGGACACGGGCTAGAGGAGA[CG]GGATATACCTGAATAGGGTGGCTTCCTTGAGTGACACAAACCAACTCCTCCAAGAAAACT	37	CGGGATATACCTGAATAGGGTGGCTTCCTTGAGTGACACAAACCAACTCC	10	131596788	F			NA	NA	NM_001005463	Body					NA	10:131596705-131596927			NA
cg19742492	ANO1;ANO1	11	69937541	0.513931	0.479132	0.453541	0.411366	0.377085	71738437	CAAAATTATAACTAATTACTTTAAAACAAATAATATTTAACAACATCCCC			II			ACACCCACCCCCAAAATTATGACTGGTTGCTTTGAAGCAGGTGATATTTAACAGCATCCC[CG]GCCTCTACCTGGCCAGTAGCACCTCCCTCCCCAAGTTGTGAAAGCAAACCAGAAATGTCC	37	AAAATTATGACTGGTTGCTTTGAAGCAGGTGATATTTAACAGCATCCCCG	11	69615189	R			NA	NA	NM_018043;NR_030691	Body;Body	chr11:69933919-69934209	S_Shelf			NA				NA
cg19765351	DEFB110;DEFB110	6	49986643	0.447203	0.438511	0.394508	0.351665	0.296451	70788462	ATTATAAAAACACACACRCCTTAAAAAATATACTAAAAAAACTTAATAAC			II			AGTTCTTGTGTATTATAGAGACACACACGCCTTGAAGGATGTGCTGGGAAAACTTAATAA[CG]CTGGTCTCTCTTCTTGGAGCTTGTGACTCTTTTCTTCTGTCATCGTTACTGCTGCAAGCA	37	TTATAGAGACACACACGCCTTGAAGGATGTGCTGGGAAAACTTAATAACG	6	50094602	R			NA	NA	NM_001037728;NM_001037497	Body;3'UTR					NA				NA
cg19790543	NA	11	101587210	0.794281	0.763427	0.746413	0.707086	0.681245	61620442	AAATCACATAAACCACTACTAACACCCATATTATTTATTATTTAATACCC			II			ACAGGTCTTCCGAATATCCCAAGCTTAAATGACCCATAAGATGTTAGGAGCGTGTAGATT[CG]GGCACTAAATAATAAATAATATGGGTGCCAGTAGTGGCCTATGTGATCTCATATTCATTC	37	CGGGCACTAAATAATAAATAATATGGGTGCCAGTAGTGGCCTATGTGATC	11	101092420	F	rs73590291		NA	NA							TRUE				NA
cg19907812	NA	13	112757082	0.583662	0.557583	0.548589	0.511493	0.468455	52704438	AAAAAATAAAAACAACATTATAATCTACRTATAAAACTCTTTTTACAATC			II			AGAAAAGGAAAGGAGTCCAATTCATGGTGGCAAGAATTAATTAGCAAAAGAAATGCACAG[CG]ATTGTAAAAAGAGTTTTACACGTAGATCATAATGTTGTCTTCACTTTCTTTCCCACAAGT	37	GAAAGTGAAGACAACATTATGATCTACGTGTAAAACTCTTTTTACAATCG	13	111805083	F			NA	NA			chr13:112758598-112760491	N_Shore		RDMR	NA				NA
cg19910654	PALLD;PALLD;PALLD;PALLD	4	169787123	0.724222	0.700383	0.692761	0.647082	0.600457	12705506	CAAATATAAACCACCACACATAACCTAAATAACTTTATTTTTAAATCACC			II			CACTTCTACCCGGGAAAGTACTAAGTAGCCCAGTGGCAGCAGATGCTAAAAAAGGGCTGT[CG]GTGATTTAAAAACAAAGCTATTTAGGCCATGTGTGGTGGCTCACACCTGTAATCCCAGCA	37	CGGTGATTTAAAAACAAAGCTATTTAGGCCATGTGTGGTGGCTCACACCT	4	170023698	F		rs77904311	NA	NA	NM_001166110;NM_016081;NM_001166109;NM_001166108	5'UTR;Body;Body;Body					TRUE				NA
cg19918027	KALRN;KALRN	3	123987645	0.726816	0.712596	0.687335	0.657344	0.606258	67800322	ATAATATCTATAAAAAACCTCACAAAACTAATAAACCCCTCCCAACTAAC			II			TCCAGACGAGCATGGTATCTGTGGAGGGCCTCACAAAGCTGGTGGACCCCTCCCAGCTGA[CG]GAGGAGTTTGATGGCTCCCTGGACTACAACCATGAGGAGTGGATCGAACTGCGGCTCTCC	37	TGGTATCTGTGGAGGGCCTCACAAAGCTGGTGGACCCCTCCCAGCTGACG	3	125470335	R			NA	NA	NM_001024660;NM_003947	Body;Body	chr3:123987726-123987946	N_Shore			NA				NA
cg20089899	NA	17	79688684	0.770646	0.748569	0.739001	0.697955	0.655899	29782486	AAAAATCACACCCRACCCACCATTACATTCTTTTTTTAAAATAAAATCTC			II			CAAGTTCGAGGCTGCAGGGAGCTATGATCGCACCACTGCACTCCAGCCTGGGTGACAGAG[CG]AGACCCCATTTCAAAAAAAGAATGTAATGGTGGGCCGGGTGTGATCTCTCATACTTGTAA	37	GAGATCACACCCGGCCCACCATTACATTCTTTTTTTGAAATGGGGTCTCG	17	77299089	F	rs56410125		NA	NA							TRUE				NA
cg20114732	T	6	166579135	0.461419	0.470305	0.497327	0.542869	0.568435	50770363	ACAAAAACAAATCACTTTCCCAATATACTACAATATAATATACTACTCCA	32764499	ACAAAAACGAATCGCTTTCCCGATATACTACGATATAATATACTACTCCG	I	T	Red	GGCAGGAAGCCTTCCTCTCAGTGCGGGTTAGCGCGTCTCCCCGCTCCTCCAGAATCTCCA[CG]GAGCAGCACACCACACCGCAGCACACCGGGAAAGCGATCCGCCTCTGTCCTTCTCACCTC	37	CGGAGCAGCACACCACACCGCAGCACACCGGGAAAGCGATCCGCCTCTGT	6	166499125	F	rs34956905		NA	NA	NM_003181	Body	chr6:166579973-166583423	N_Shore			NA	6:166499125-166499190			NA
cg20254364	TIAM1	21	32930575	0.17506	0.224399	0.242377	0.301756	0.373511	26794471	AAACAAAACAAAAACAAAATAAAACACAAAAACCCAAAACACAATCCCCA	68695356	AAACGAAACGAAAACGAAATAAAACGCGAAAACCCAAAACACAATCCCCG	I	A	Red	GAGCTGGTGAGAGGGCGAGGCGGGGACGGGATAGGGCGCGGGGACCCAGGGCACAGTCCC[CG]GGACCCGACCGCCCGGATGAGGCATTGTCTGCGCACCCGCAGGATTCCGCTTTTAATGCC	37	CGGGGACTGTGCCCTGGGTCCCCGCGCCCTATCCCGTCCCCGCCTCGCCC	21	31852446	R		rs73345679	NA	NA	NM_003253	5'UTR	chr21:32929927-32932017	Island		DMR	NA	21:31851693-31854271			TRUE
cg20256804	DIP2C	10	444983	0.683881	0.663382	0.629975	0.579054	0.537849	69784413	TTTACTCRATTTCTCRCTAAATAAAATAACTTTCACRATAACTATATCCC			II			TATCGAGGCAACCGAAGGAAACCCAGGGCCCCAGAAACAGCGAGGAGACCCTCACCCAGC[CG]GGATACAGCCACCGTGAAAGCCATCTCACTCAGCGAGAAACCGAGCAAAGGGCGCATTCC	37	TTGCTCGGTTTCTCGCTGAGTGAGATGGCTTTCACGGTGGCTGTATCCCG	10	434983	F	rs6560836		NA	NA	NM_014974	Body	chr10:444909-445131	Island			NA	10:434963-435216			NA
cg20505445	NA	2	241234834	0.712843	0.692795	0.674267	0.632723	0.590468	19773492	RAAATCCATAATAATTAACAATTATAACAAACRCACTTCCAAAAATAACC			II			CCTTTTGAAGCGAGATCCATGATGATTGACAATTGTAGCAAACGCACTTCCAGGAATAGC[CG]TGTCTGCGTTGGCGTCTTACCATCCACCATAGGGGCTGGTGATGTGACGAACATCCAGGA	37	CGGCTATTCCTGGAAGTGCGTTTGCTACAATTGTCAATCATCATGGATCT	2	240883507	R			NA	NA							NA	2:240883507-240883614			NA
cg20659435	NA	10	77156218	0.331006	0.362872	0.385555	0.437869	0.476179	33650422	CTTCCCACAATATCCAAAAAATCACTAAAAATAACTTTACATACAACCCA	14622327	CTTCCCGCAATATCCGAAAAATCGCTAAAAATAACTTTACGTACAACCCG	I	A	Red	GCGGCCCGCGCGCTTCCCGCAGTGTCCGGGAGGTCGCTGGGGGTGGCTTTGCGTGCAACC[CG]GGTAAAGGCCCTGCAGCCGTGAGGCTGGCGCTGGGAGGAGGGTGGAAAATCTCAAAGTCA	37	CGGGTTGCACGCAAAGCCACCCCCAGCGACCTCCCGGACACTGCGGGAAG	10	76826224	R			NA	NA			chr10:77155128-77169600	Island		DMR	NA	10:76825631-76827292	10:77156035-77156430	Unclassified_Cell_type_specific	TRUE
cg21024826	MNX1;MNX1	7	156802323	0.139573	0.194511	0.217746	0.271105	0.353424	37639481	AAAAAAAACAAACAATACCAATAAAAAATACACAAAACCCTCCCACCACA	41696380	AAAAAAAACAAACGATACCGATAAAAAATACGCGAAACCCTCCCGCCACG	I	C	Grn	GAGCCAAGCGCAGAGAGGGGCAGGCGGTGCCGGTGGAGGATGCGCGAGGCCCTCCCGCCA[CG]CGCATCCACGGGGGCCGCAGGGTACTCACAGTTGAAGTCGGGCATCTTAGGCAGGATCAT	37	GAGAGGGGCAGGCGGTGCCGGTGGAGGATGCGCGAGGCCCTCCCGCCACG	7	156495084	R			NA	NA	NM_001165255;NM_005515	TSS200;Body	chr7:156802170-156804414	Island			TRUE	7:156494215-156497250			NA
cg21091547	CDKN1A;CDKN1A	6	36645500	0.505608	0.487422	0.451937	0.405164	0.374704	27678424	ACAACAAAAAAATAACTATAATTAAAACACAAAACTTTTACCTCCTACCC			II			TTATTTGGCATTTTTGTCATTTTGGAGCCACAGAAATAAAGGATGACAAGCAGAGAGCCC[CG]GGCAGGAGGCAAAAGTCCTGTGTTCCAACTATAGTCATTTCTTTGCTGCATGATCTGAGT	37	CAGCAAAGAAATGACTATAGTTGGAACACAGGACTTTTGCCTCCTGCCCG	6	36753478	F			NA	NA	NM_078467;NM_000389	TSS1500;TSS1500	chr6:36646244-36648465	N_Shore		RDMR	TRUE				NA
cg21128940	ACPP	3	132086724	0.767088	0.740856	0.721247	0.671157	0.646391	74785377	CTAAATAAACCAAACCAACCTCCTATAACACAACATCTCTCAATAATACC			II			TGAACAGACAGCTGGATAAGCCAGGCCAACCTCCTGTGACACAGCATCTCTCAGTGGTGC[CG]CATCTAAAGGACAGGCTTTTGCCATGTGGGCATTGCCATCCTCACACCCTGCCTTTTGAA	37	CGGCACCACTGAGAGATGCTGTGTCACAGGAGGTTGGCCTGGCTTATCCA	3	133569414	R			NA	NA	NM_001134194	3'UTR					NA				NA
cg21157065	LCN2	9	130913148	0.616998	0.59229	0.585641	0.542344	0.501088	61610451	CTAAAAAAACAAATAACCACACTAACACCTAACACAATCCTCAAACCCCA	63801380	CTAAAAAAACAAATAACCACGCTAACACCTAACACGATCCTCAAACCCCG	I	C	Grn	CTGCTGAGCAGCCTGGAGGGGCAGGTGGCCACGCTAGCACCTAGCACGGTCCTCAGGCCC[CG]CCCCAGCGGATCTGCTGCGGAGTGGCTTAGAGCAGGGCTCTTGGGCCGCAGGGTGGGGAG	37	CGGGGCCTGAGGACCGTGCTAGGTGCTAGCGTGGCCACCTGCCCCTCCAG	9	129952969	R			NA	NA	NM_005564	Body					TRUE		9:130912866-130913183	Unclassified_Cell_type_specific	TRUE
cg21176603	FSTL4	5	132698273	0.834354	0.816693	0.793817	0.727517	0.6853	53679325	CATAACCTAAACACTTTCTCAATACATCTATAAAACTCCCTATCTATACA	71674323	CGTAACCTAAACGCTTTCTCAATACGTCTATAAAACTCCCTATCTATACG	I	T	Red	ACTCACCCAGCACGTAGCCTGAGCGCTTTCTCAGTGCGTCTGTGGGGCTCCCTGTCTATG[CG]TTCAGGATTTCTCTGATAGGTCTGGGGGCTGAGGCCTCTGGGCCTGCTGTGTGCCTGTGC	37	CGCATAGACAGGGAGCCCCACAGACGCACTGAGAAAGCGCTCAGGCTACG	5	132726172	R			NA	NA	NM_015082	Body					TRUE				NA
cg21191843	EBF1	5	158153361	0.730704	0.715663	0.691807	0.645059	0.612926	35649493	ATAATTTTTCAACCCTCCCAACCCTACCTAACCTTCTAATTTAACTCACC			II			AAGTCAATTCTGTACTATACATGCTTCATAAAAGATGAATATAAATGCATTAGTTAGACA[CG]GTGAGCTAAATTAGAAGGTCAGGCAGGGCTGGGAGGGCTGAAAAATCACACAACCAATGA	37	CGGTGAGCTAAATTAGAAGGTCAGGCAGGGCTGGGAGGGCTGAAAAATCA	5	158085939	F			NA	NA	NM_024007	Body					TRUE				NA
cg21229975	COL5A1	9	137573214	0.756937	0.734419	0.708034	0.654096	0.626788	23607459	AAAACCCTTTACAAACAAAACAAATTAATAACTTCRTAAACAATTTCTAC			II			CCCGGCTCTGCAGGGCCCTTTACAAACAGAGCAAATTGATGGCTTCGTGAACAATTTCTG[CG]AGCATCTGCGGGTGCCGGGCTGTGCGGGGCCCCTGCCCTCCTGCAGTTCACAGCCCGTGG	37	CGCAGAAATTGTTCACGAAGCCATCAATTTGCTCTGTTTGTAAAGGGCCC	9	136713035	R			NA	NA	NM_000093	Body					TRUE				NA
cg21242232	NA	5	569931	0.490347	0.481439	0.455805	0.416122	0.377567	17717456	TACCTATATCRACTCAAAATTTCCATACCTATTCRACCTCTAAAAAAAAC			II			GAAGATTTAAAACACACAAGGAACCGTGAAACCAAACCAGAAAAGCCCTGCTGACCGAGC[CG]CCCCTTCTAGAGGCCGAACAGGCATGGAAACCCTGAGCCGACACAGGCACTTACCCAGCA	37	CGCCCCTTCTAGAGGCCGAACAGGCATGGAAACCCTGAGCCGACACAGGC	5	622931	F			NA	NA			chr5:561826-565967	S_Shelf			NA	5:622664-623262			NA
cg21256656	KLK6	19	51473823	0.70052	0.662569	0.641854	0.595295	0.562266	69741470	CCAAATACTCTCCRATTTCTACTTAACTCCATACCTCTCRCTATATATCC			II			TCCCGAGCGATGAGGAAGCTAGCAGGATGGAAGAGGACTTGAGGACTTATTGATGAGATG[CG]GACACACAGCGAGAGGCATGGAGTTAAGCAGAAATCGGAGAGCACTTGGGAACGACGTGG	37	CGGACACACAGCGAGAGGCATGGAGTTAAGCAGAAATCGGAGAGCACTTG	19	56165635	F			NA	TRUE	NM_002774	TSS1500					NA				NA
cg21279826	MAPK6	15	52358353	0.808411	0.787263	0.761945	0.702518	0.675531	59626439	ATCCCAAAACAAACATAAATAAAATTAAATTAAACRTAACATATAACATC			II			ATCTATTCCCCATCCCAAGGCAAGCATGAATAAAATTAGGTTAAACGTAGCATGTGGCAT[CG]CAGTCTCTTAGAATTTGTTTCATCTATTTTATTTTATTGAATACTGTCTGTATCTTTGGT	37	TCCCAAGGCAAGCATGAATAAAATTAGGTTAAACGTAGCATGTGGCATCG	15	50145645	R			NA	NA	NM_002748	3'UTR					NA				NA
cg21340821	NA	2	134855457	0.715089	0.695516	0.677231	0.631405	0.600038	57771447	CAACAAAAAATCATCCTCCTCCACATACRATAAATAAAACCTACCTCCAC			II			AGAGCAAGTAGGGAGTTTGGGGTTTTATAGAGGTAGGTAAACAAGAAAATCATGAGGATG[CG]TGGAGGCAGGTCTTACCTATCGCATGTGGAGGAGGATGATTCTTTGTTGTTAATCATTTC	37	AACAAAGAATCATCCTCCTCCACATGCGATAGGTAAGACCTGCCTCCACG	2	134571927	F			NA	NA							TRUE				NA
cg21656863	KRTAP4-5	17	39306381	0.586704	0.574122	0.526389	0.468278	0.405565	49637436	AAAAACTATTCATATAATTCCCTACATTTAAAATTACATTTCTTACTCTC			II			CTTCCTCCACAGAGGGCTGTTCATGTGATTCCCTGCATTTGGAATTGCATTTCTTACTCT[CG]CTTCAGGTACCCTCTACCAAAATGGGATTTGGTCAGTCACACTTCCAGTTATGCATTCCC	37	AGGGCTGTTCATGTGATTCCCTGCATTTGGAATTGCATTTCTTACTCTCG	17	36559907	R			NA	NA	NM_033188	TSS1500					NA				NA
cg21697944	HRC	19	49658797	0.517821	0.492188	0.466964	0.422458	0.38214	49720391	CTCTCCAACTAAATTTACTCTCAACCCTAAATTATTCTAAATCAATCCCC			II			TCCCCTCCCCTCTCTCCAGCTAAATTTACTCTCAGCCCTGAGTTATTCTGGGTCAGTCCC[CG]CCTGCCTGCCTCCTGCTCCTCCTCCTCCCAGCTGGGGAGGGGACCAGTGAGGGGTCTCTC	37	CGGGGACTGACCCAGAATAACTCAGGGCTGAGAGTAAATTTAGCTGGAGA	19	54350609	R			NA	NA	NM_002152	TSS200	chr19:49660880-49661157	N_Shelf			NA				NA
cg21814238	PDE2A;PDE2A;PDE2A;PDE2A	11	72343473	0.707926	0.670291	0.646918	0.595386	0.547025	74642461	AAAAAAACTAAATCTATATATAATATAATAATCTAAATATAACCATCTCC			II			GAGTGTCACCTGGAGAGACTGGGTCTGTGTGTGGTGTGATGGTCTAGGTGTGGCCATCTC[CG]GCAGTGACTGTGGTGTGTGTCTGGGCCTCTATGAGGGGCTGACTGCAGCCCAGGGTGTGG	37	GAGAGACTGGGTCTGTGTGTGGTGTGATGGTCTAGGTGTGGCCATCTCCG	11	72021121	R		rs73544398	NA	NA	NM_001143839;NR_026572;NM_001146209;NM_002599	Body;Body;Body;Body					TRUE				TRUE
cg21917261	NPAS3;NPAS3;NPAS3;NPAS3	14	34090123	0.535666	0.490288	0.480875	0.423127	0.374022	13724368	AAACATTTTCATATCTAACCAAACTTAAATTAAATAACATATAACCACAC			II			AGAAAATGGTTGGTACATGAGATCTTGGTTAACAGATGCTTCTGAGAAACCTAAAGCTAA[CG]TGTGGTTATATGTCATCTAACTTAAGTCTGGCCAGATATGAAAATGCTTTACCATTAGTA	37	CGTGTGGTTATATGTCATCTAACTTAAGTCTGGCCAGATATGAAAATGCT	14	33159874	F			TRUE	NA	NM_001164749;NM_173159;NM_001165893;NM_022123	Body;Body;Body;Body					NA				NA
cg22075924	AK5;AK5	1	78005352	0.633097	0.612194	0.586671	0.5518	0.513999	37606330	ACCCAAAAACCAAACAACAAAATAAACCAATAACTTTCTCCCTCTCCAAC			II			AGCTAGGGTGACAAGAGCGGGGACTGCAGGAGAAGCAGGGGAGGGGACAGGATTGTTTGC[CG]CTGGAGAGGGAGAAAGCCACTGGCCCACTCTGTTGTCTGGCCTCTGGGTTTTTGCCCAGT	37	CCCAGAGGCCAGACAACAGAGTGGGCCAGTGGCTTTCTCCCTCTCCAGCG	1	77777940	F			NA	NA	NM_174858;NM_012093	Body;Body					TRUE				TRUE
cg22187032	PRKAR2B	7	106751055	0.758726	0.737706	0.717717	0.674821	0.647929	50810509	TTAATACCAACTCAACCACAATAAAATAAAATAATACCCRTTAAAACCAC			II			GTCTTGCATCTTTGATGCCAGCTCAGCCACAGTAGGGTAGGGTGGTACCCGTTAGAGCCA[CG]AGGCCCTCTTCCCAGGCCCTCATTCCTGGACGATACTTCTAGACATACCCAGGGCCAGAA	37	TGATGCCAGCTCAGCCACAGTAGGGTAGGGTGGTACCCGTTAGAGCCACG	7	106538291	R			NA	NA	NM_002736	Body					NA				NA
cg22348345	SYT8	11	1857477	0.710425	0.678361	0.656963	0.616881	0.578517	57675456	TCCCTAACTCACATAAAAACAACAAATCTCATCAAACACAAAACAAAACA	39781493	TCCCTAACTCACGTAAAAACAACAAATCTCGTCAAACACGAAACAAAACG	I	T	Red	CCCGGGTCAGCGTCTCCACCCAGGCCGGACACAGACATGAGACAAAAGTGCACCGAGGCA[CG]CTCTGCCCCGTGTTTGACGAGACCTGCTGCTTCCACGTGAGTCAGGGATGGTCGGCTGGG	37	CGCTCTGCCCCGTGTTTGACGAGACCTGCTGCTTCCACGTGAGTCAGGGA	11	1814053	F			NA	NA	NM_138567	Body					NA	11:1813979-1814108			NA
cg22368262	C10orf35	10	71390173	0.097043	0.110312	0.138229	0.180661	0.216593	50639488	TTAAAACCAATATCAAACTCCAAAAACTAAAACTAACAACCAAAACAACA	27793400	TTAAAACCGATATCGAACTCCAAAAACTAAAACTAACGACCGAAACAACG	I	T	Red	CCGGGCCGGGACTTGGAGCCGGTGTCGGGCTCCAGAGGCTGGGGCTGGCGGCCGGGGCAG[CG]TCCCTCCCGCCCCCGGCCCGGAATGTCAGGTGCGCCGCGGGCCGGGCGCGCGGGTGGCCC	37	CGCTGCCCCGGCCGCCAGCCCCAGCCTCTGGAGCCCGACACCGGCTCCAA	10	71060179	R			NA	TRUE	NM_145306	5'UTR	chr10:71389862-71390355	Island			NA	10:71059882-71060541	10:71389224-71390749	Unclassified	NA
cg22589504	JPH2	20	42790265	0.568324	0.524403	0.514822	0.465592	0.408444	19605413	CTTTATAAAATCACAATATCACACACATATCTTTACTTTCAAAATTTTTC			II			GTAATAACTGCCTCTTACCTCCTAGGGTTTTTTTTTGAGGTTTAAATGAGTTAATGTCTC[CG]AAAAACTCTGAAAGCAAAGATATGTGTGTGATACTGTGATTCTACAAAGTTGTGCTCACG	37	TTTGTAGAATCACAGTATCACACACATATCTTTGCTTTCAGAGTTTTTCG	20	42223679	F			NA	NA	NM_020433	Body	chr20:42788216-42789168	S_Shore		CDMR	NA				NA
cg22633111	NA	5	56989399	0.855573	0.839752	0.807074	0.771982	0.742386	18605327	TATACTAATTTAATTCTCTATATCCCATTTCTAATTTAAACAAAACCRCC			II			TGGAATTCAAATATACTAATTTGATTCTCTGTGTCCCATTTCTGATTTGAACAGAGCCGC[CG]ATTGTTACCTGGTATGCAATTTTAGATCCCTGCATTCCTGTTGTTCCTAACAACGGCTTG	37	CGGCGGCTCTGTTCAAATCAGAAATGGGACACAGAGAATCAAATTAGTAT	5	57025156	R			TRUE	NA							TRUE				NA
cg22714942	KCTD10	12	109911508	0.876603	0.853697	0.833959	0.792722	0.730159	60697510	ATCCTCCCTAAAAAAATTTACTATAATAAAAATCTCTAATCCACTACCTC			II			GGGGGAAAAGTTTTGGCAGCATTCGTGTCCTTGAGCCCAAGTTACAGTGAACTTAGGACA[CG]AGGCAGTGGACCAGAGACCCCCACCATAGCAAACCTCTCTAGGGAGGACTCTCCCCACTG	37	CGAGGCAGTGGACCAGAGACCCCCACCATAGCAAACCTCTCTAGGGAGGA	12	108395891	F	rs36094325		NA	NA	NM_031954	Body	chr12:109915131-109915638	N_Shelf			NA				NA
cg22745369	NA	6	3517953	0.534471	0.526255	0.482025	0.423875	0.375039	12792469	TATCTTTCCCTAACTTACCCAAAACACCTACCTTAATATAATCCTCCATC			II			GTCTATCTTGCTGTCTTTCCCTGGCTTACCCAGAGCACCTGCCTTGGTGTAATCCTCCAT[CG]CTGCCACATGGAAGTGTTTTTTCCCTTCCTAAACAAGTTCCTCTTCTGGTATGGCTGTCA	37	GTCTTTCCCTGGCTTACCCAGAGCACCTGCCTTGGTGTAATCCTCCATCG	6	3462952	R			NA	NA							TRUE				TRUE
cg22768891	IDUA	4	998216	0.791665	0.767392	0.746538	0.707422	0.66112	39790466	ATAATAAAAAAACAACATAAACACAATACAACCCCAACTCRCTAACTACC			II			GGCCCCCATCCCCGGGCAATCCATGAGCCTGTGCTGAGCCCCAGTGGGTTGCACCTCCAC[CG]GCAGTCAGCGAGCTGGGGCTGCACTGTGCCCATGCTGCCCTCCCATCACCCCCTTTGCAA	37	CGGCAGTCAGCGAGCTGGGGCTGCACTGTGCCCATGCTGCCCTCCCATCA	4	988216	F	rs733349		NA	NA	NM_000203	3'UTR	chr4:995482-997541	S_Shore			NA				NA
cg22831953	NA	2	134764559	0.583672	0.56101	0.530966	0.450337	0.379902	51741303	TCTTTATCTTCCTTTATCTCCCTAAAAATACACATAATTTTCCATAACAC			II			TCCTTTAAAATTCTTTGTCTTCCTTTATCTCCCTGAAAGTGCACATAGTTTTCCATAGCA[CG]CATCTCCCCATTGCAATGCCTATTCCCAAATATAATTTTCTTTTAGAAAGTCTCCCTCTC	37	CTTTGTCTTCCTTTATCTCCCTGAAAGTGCACATAGTTTTCCATAGCACG	2	134481029	R			NA	NA			chr2:134767365-134767691	N_Shelf			NA				NA
cg22846149	HMGB1L1	20	56064151	0.623337	0.603486	0.58017	0.541727	0.498415	38604331	ATAAATCRTACTATTAACCACTACAATACATTAAACTCCATAAAAACAAC			II			TATTTTTCTTCAGCGAGGCACAGAGTCGCCCAGTGCCCGTACGGCTCTCACTTGCCCCGG[CG]CTGTCTCTATGGAGCTCAATGTACTGCAGTGGCTAACAGTACGATTTATAATAGCACTCT	37	TAAATCGTACTGTTAGCCACTGCAGTACATTGAGCTCCATAGAGACAGCG	20	55497557	F		rs6128051	NA	NA	NM_001008735	TSS200					NA				NA
cg22927570	NA	4	8253286	0.709055	0.671376	0.654185	0.586899	0.557929	24628371	AACACCCRTTCTAAACAATAACCTACRCTTCTTAATAAACAATTAAAACC			II			GAATATTCTCGAACACCCGTTCTGAACAATGGCCTGCGCTTCTTGGTGGGCAGTTGGGGC[CG]CTGCCATTTTAGGGACAAGGTGCATTACAGAGATCGCATGGTCACAGCCCCTTCTCGCAG	37	CGGCCCCAACTGCCCACCAAGAAGCGCAGGCCATTGTTCAGAACGGGTGT	4	8304186	R			NA	NA							NA	4:8304135-8304223			NA
cg23161733	SORCS1;SORCS1	10	108385382	0.602446	0.594494	0.568188	0.530383	0.493739	12645306	ATCTTAAAATAAAATAATCTATATAACTTAAAAACCCACATAATTTTTCA	54654308	ATCTTAAAATAAAATAATCTATATAACTTAAAAACCCACGTAATTTTTCG	I	A	Red	CACACTTTACAAAATTCTAGTCTGACGTTTGCTGGTCAATAAAATGATGGTGTGAATGGT[CG]AAAAACTACGTGGGTTTTCAAGCTACACAGATCATTTTACTCTAAGATGGGGCCAGAAAG	37	ATCTTAGAGTAAAATGATCTGTGTAGCTTGAAAACCCACGTAGTTTTTCG	10	108375372	F			NA	NA	NM_052918;NM_001013031	Body;Body					TRUE				NA
cg23180270	RNF113A;NDUFA1	X	119006837	0.670743	0.649004	0.638012	0.592073	0.551749	50611359	TAACTTTTTTATTCCCCACTTTCTCTTACAAACCTTTAAAAATTTACTAC			II			CCGGCCACCCTTGACTTTTTTATTCCCCACTTTCTCTTGCAAGCCTTTAGGAATTTACTG[CG]AGATCTTGTTTTTTTACATCAGGATTCATTTTCCCCTCTTCCTAGTCCTTCACATCATCT	37	CGCAGTAAATTCCTAAAGGCTTGCAAGAGAAAGTGGGGAATAAAAAAGTC	X	118890865	R			NA	TRUE	NM_006978;NM_004541	TSS1500;Body	chrX:119005251-119006217	S_Shore			NA				NA
cg23197297	NA	8	125974367	0.596137	0.570106	0.554985	0.508126	0.455758	36771434	AATAATCRTTTCAATAACAATTCTCTATATACATTTCCAAACCCAATAAC			II			GTACTTAGAGCAGTGATCGTTTCAGTAACAATTCTCTGTATACATTTCCAGGCCCAATGA[CG]CAGGAAGCAGAGGGAGGGGAGAGGCTGGAGAGAAGAAAAAGATCCAGAGATCTCCTGCAA	37	GTGATCGTTTCAGTAACAATTCTCTGTATACATTTCCAGGCCCAATGACG	8	126043548	R			NA	NA							TRUE				NA
cg23201340	NRXN2;NRXN2;NRXN2	11	64391574	0.624793	0.601104	0.588525	0.537959	0.512181	29630421	CAAAAACTAAACCAAATCTAAAACCCCCAATACCAACAACTAAAAATTCC			II			TGCTTATTTTGTGGGAGGGAGGGGGTGGGCAGAGGGCCTACCACATTGCCCCATCTCCCC[CG]GAACCTTCAGCTGCTGGCACTGGGGGTTTTAGACCTGGCTTAGCCCTTGTTAGCCTCTGG	37	AAGGGCTAAGCCAGGTCTAAAACCCCCAGTGCCAGCAGCTGAAGGTTCCG	11	64148150	F	rs79919348		NA	NA	NM_138734;NM_138732;NM_015080	Body;Body;Body					NA				NA
cg23234820	A4GALT	22	43089041	0.812999	0.779731	0.769293	0.720593	0.694774	16782423	CTAACTCTTCTTATTCCACACRTAAACAACATAAATAACACTAAACAACC			II			AACCGCGTGCCCTGGCTCTTCTTGTTCCACACGTGGACAGCATAGGTGGCACTGAGCAGC[CG]CGGCAGCTCCTCGGGGTTGATGTCCTCAAAGTACTTCTTCCAGTCCTGCCAGGGGATGGG	37	TGGCTCTTCTTGTTCCACACGTGGACAGCATAGGTGGCACTGAGCAGCCG	22	41418985	R			NA	NA	NM_017436	Body	chr22:43088918-43089668	Island			NA	22:41418863-41419643			NA
cg23245147	CHRDL1;CHRDL1;CHRDL1;CHRDL1	X	110039542	0.354742	0.387569	0.400082	0.439159	0.472056	20715344	TATAAACTTCCAAACAAAAAAATCAAAAAATAATCAATATCTTCAAAACA	73668313	TATAAACTTCCAAACAAAAAAATCAAAAAATAATCGATATCTTCAAAACG	I	T	Red	CTCCGGTCCCTCCTCCCCCTCTGCACTGGATGCACCTAGGAGCTCCCCACCACTCGCGCA[CG]CCCTGAAGATACCGACTACCCTCTGACTCCCCTGCCTGGAAGCCCACACCCGCTCTCCTC	37	CGCCCTGAAGATACCGACTACCCTCTGACTCCCCTGCCTGGAAGCCCACA	X	109926198	F			NA	NA	NM_001143983;NM_001143981;NM_001143982;NM_145234	TSS1500;TSS1500;TSS1500;TSS1500	chrX:110038946-110039370	S_Shore			NA	X:109925646-109926213			NA
cg23290556	SFTPD	10	81707922	0.669877	0.648481	0.632291	0.5905	0.545605	16726410	CTTACTACTCATAATTAAACCTCTACCAAAACAAATATAACAAAATAACC			II			CCACTTCCTTGGGTATCCTGGTAGTCTCTAGAAACACCTGGGTGAGCTCACTGCCAGCAG[CG]GCTACCTTGTTACACCTGTTCTGGCAGAGGCTCAATCATGAGCAGCAAGGGCCAGACCCA	37	CGGCTACCTTGTTACACCTGTTCTGGCAGAGGCTCAATCATGAGCAGCAA	10	81697902	F		rs76736270	NA	NA	NM_003019	5'UTR					NA				NA
cg23391173	ZNF772;ZNF772	19	57989282	0.509154	0.486843	0.475281	0.421231	0.378085	69666378	RCATTTAAAAACAATATTTATTAACTTCCAACCATAAAAATCTAAATAAC			II			TCAGCCTTCCTTACGCAGAGAATGCTCATCAAAAAATAAAATGGACACACCATACACTGA[CG]TCACTCAGATTTCTATGGCTGGAAGTTAACAAATATTGTTTTCAAATGCGTGTAGCCTGA	37	CGTCACTCAGATTTCTATGGCTGGAAGTTAACAAATATTGTTTTCAAATG	19	62681094	F			NA	NA	NM_001024596;NM_001144068	TSS1500;TSS1500					NA		19:57988342-57989640	Promoter_Associated	NA
cg23411036	ZNF828;ZNF828;ZNF828	13	115085339	0.672167	0.638487	0.615424	0.547534	0.520508	31739413	ACTACATTCTCAAAATACTAACCCACATATAACTCCCTAACTATTCCAAC			II			TGGCCGGGTGGCAAGACAGGGAGTGTAAAGGAGAGGAAATAGTTTATACAAATGCACAGA[CG]CTGGAATAGTCAGGGAGTTACATGTGGGCCAGTATTTTGAGAATGCAGTCTGGTCATGGG	37	CGCTGGAATAGTCAGGGAGTTACATGTGGGCCAGTATTTTGAGAATGCAG	13	114103441	F			NA	NA	NM_032436;NM_001164145;NM_001164144	5'UTR;5'UTR;5'UTR					TRUE				NA
cg24131748	COCH;COCH	14	31343699	0.298866	0.353044	0.384431	0.446773	0.498068	15798475	ACAACCACTATAAAAACTAAACCATACACATAAACACTATACAAAAAACA	21693343	GCGACCGCTATAAAAACTAAACCGTACGCATAAACACTATACGAAAAACG	I	C	Grn	GAAGGCGGAGCTGGAAGTCGCCGCCGGGCCCCGGGGGACCGGCTCCCGCGCTTCCTCCCG[CG]CCCCCCGCACAGTGCTCATGCGCACGGCCCAGCCTTTATAGCGGCCGCGGGGGCCTTGCC	37	CGCCCCCCGCACAGTGCTCATGCGCACGGCCCAGCCTTTATAGCGGCCGC	14	30413450	F			NA	NA	NM_001135058;NM_004086	TSS200;TSS200	chr14:31343355-31344757	Island	high-CpG:30413393-30413546		TRUE	14:30412895-30414631	14:31343023-31344557	Unclassified	TRUE
cg24486958	NA	1	212841257	0.808734	0.783407	0.763687	0.732264	0.684513	47684379	AAAACAACTAACCRTATCAACCCCACTCTACCAACTAAACAAAAAATTAC			II			ACGTGAGTTGAGCCCAGGGGAAAGGATCATCCGGGAGATGCCTGAGGGGCTCCAGGGCAT[CG]TAATCTCTTGCTCAGCTGGCAGAGTGGGGCTGACACGGCCAGCTGCTCTCTGGAGTCCTC	37	GAGCAGCTGGCCGTGTCAGCCCCACTCTGCCAGCTGAGCAAGAGATTACG	1	210907880	F			NA	NA							TRUE				TRUE
cg24493115	UBL4B;UBL4B	1	110655091	0.780899	0.749888	0.720049	0.672536	0.617335	17659500	CAAAAAAAATCCATACTCTAAAAACTACCCTAAAAATTAAAAAATCCTAC			II			TGGGTCCCTGGTCTCCTGGGACTACTAGCCCTTTGTTGATAGGGAGAAGCCAACATCTCC[CG]CAGGACCCCCTAATCTTCAGGGCAGCTCCCAGAGCATGGATCCCTCCTGATTCCACTCAG	37	AGGAGGGATCCATGCTCTGGGAGCTGCCCTGAAGATTAGGGGGTCCTGCG	1	110456614	F		rs34623488	NA	NA	NM_203412;NM_203412	5'UTR;1stExon					NA				NA
cg24682621	CHRM3	1	239918125	0.841071	0.825884	0.812336	0.764663	0.726188	29675473	AAATCTTCCATCCTACCCTATACCTCCTTTAACCTCTAAAAAACTAAACC			II			CCTTGGGTTACCCCTACCTAACCAACAGCAAGGAAGAAAAAATTTCAAATTCATGAGTTA[CG]GTCTAGTCCTCTAGAGGCTAAAGGAGGCACAGGGTAGGATGGAAGATTTTCTTCCATAAT	37	CGGTCTAGTCCTCTAGAGGCTAAAGGAGGCACAGGGTAGGATGGAAGATT	1	237984748	F	rs73122564		NA	NA	NM_000740	5'UTR					TRUE				NA
cg24735937	CLTB;CLTB	5	175843923	0.767731	0.753094	0.731361	0.688404	0.656735	40733444	AATTTCTTCTCCTAAATTAAAATATCATACACCTCATTCTATAAACCTCC			II			CATTCTGCAGAAGTTTCTTCTCCTAGGTTGGGATGTCATGCACCTCATTCTATGAGCCTC[CG]CCTCTGTAAGAAGAGGAAAATTGAGGCTGGGAAAGGCTGCCCCGCACCTTTTCATGCAAG	37	GTTTCTTCTCCTAGGTTGGGATGTCATGCACCTCATTCTATGAGCCTCCG	5	175776529	R			NA	TRUE	NM_007097;NM_001834	TSS1500;TSS1500	chr5:175843118-175843844	S_Shore			NA		5:175842549-175844718	Promoter_Associated	NA
cg24882324	TNXB	6	32064508	0.408063	0.412751	0.449912	0.504216	0.553324	63746357	TATACTAACCCAAATACACAAACAAAAACTACAACACACAAACATATCCA	37713438	TATACTAACCCGAATACACAAACGAAAACTACAACACGCGAACATATCCG	I	A	Red	GTAGCCCGTGTCGCAAATGCATTCGCCGTCCTCGCAGCGCCCGCGGCCCCGGCAGTCCCT[CG]GACATGTCCGCGTGCTGCAGTCCTCGCCTGTGTACCCGGGCCAGCACACGCAGCGGCCGT	37	CGGACATGTCCGCGTGCTGCAGTCCTCGCCTGTGTACCCGGGCCAGCACA	6	32172486	F	rs9380279		NA	NA	NM_019105	Body	chr6:32063533-32065044	Island			NA	6:32171573-32172951			TRUE
cg25015465	ESRRB	14	76957944	0.661049	0.657114	0.622575	0.578762	0.543777	54608417	AACTAATATACRCTAAAAACTACATCATAAATAAAAAACACTCCCRCCTC			II			CTATGACGACAAGCTGGTGTACGCTGAGGACTACATCATGGATGAGGAGCACTCCCGCCT[CG]CGGGGCTGCTGGAGCTCTACCGGGCCATCCTGCAGCTGGTACGCAGGTACAAGAAGCTCA	37	GCTGGTGTACGCTGAGGACTACATCATGGATGAGGAGCACTCCCGCCTCG	14	76027697	R			NA	NA	NM_004452	Body	chr14:76957865-76958074	Island			NA				NA
cg25023257	MYBPH	1	203146223	0.611794	0.589386	0.580128	0.537549	0.483468	30608398	ACTCACAAACCCAATAATAAACAAAAAAACAAAACACACAAAAATATTAC			II			CAACTTCAGCTACTCACAGACCCAGTGATGAGCAGAAGAGCAAGGCACACAGAAATGTTG[CG]TCTCATCTGTCTCATCTACATTAAATCCAAATGCAGTCAACACCAGGCTCCCTTCTTCAA	37	CGCAACATTTCTGTGTGCCTTGCTCTTCTGCTCATCACTGGGTCTGTGAG	1	201412846	R		rs75001356	NA	NA	NM_004997	TSS1500					TRUE				NA
cg25131771	KIF26A	14	104621867	0.709427	0.676211	0.670112	0.618164	0.579017	45753398	TTTCCTTCCRTTTACTACTATAACACCTCCATCACATACTCTATCTAACC			II			TCTCTCCTGCCTTTCCTTCCGTTTGCTGCTGTGGCACCTCCATCACATGCTCTGTCTGGC[CG]CCCGCCCCCCCTCTCTTCTGCCCCCGTGTTGTGGTCTTCCCTCTCGCCGTCCTCCCCTGC	37	TTCCTTCCGTTTGCTGCTGTGGCACCTCCATCACATGCTCTGTCTGGCCG	14	103691620	R			NA	NA	NM_015656	Body	chr14:104621866-104622149	Island			NA	14:103691333-103691818			NA
cg25213550	GALNTL5;GALNTL5	7	151692197	0.528916	0.504361	0.483804	0.422851	0.377966	73613438	ATTTCTTTCTCTTCATAATTCTCATCACTATCTATCCATTTCTCTAAACC			II			CGGCCTCCCCCATTTCTTTCTCTTCATAATTCTCATCACTATCTGTCCATTTCTCTGGGC[CG]GTGGTGCTGTCCACGTGGCTGTTGAAGTCTCCCACAGGTTGCAGGAGCTGAGGTGGGCAG	37	CGGCCCAGAGAAATGGACAGATAGTGATGAGAATTATGAAGAGAAAGAAA	7	151323130	R			NA	NA	NM_145292;NR_033169	Body;Body					NA				NA
cg25214346	NR1I3;NR1I3;NR1I3;NR1I3;NR1I3;NR1I3;NR1I3;NR1I3;NR1I3;NR1I3;NR1I3;NR1I3;NR1I3;NR1I3;NR1I3;NR1I3;NR1I3;NR1I3;NR1I3;NR1I3;NR1I3;NR1I3;NR1I3;NR1I3;NR1I3;NR1I3;NR1I3;NR1I3;NR1I3;NR1I3	1	161207966	0.661342	0.639126	0.608989	0.578437	0.53187	66614370	AACAACTAAAAACCACATAAAACAAACATCTCTTATTTTCCAAATACTAC			II			TGTTGCTGGTTTTCCTCTGATCTCAGGAGTTGCCAGTGATTGGAGTTAGGGATTATGACC[CG]TAGTATCTGGAAAACAAGAGATGTCTGTTTTATGTGGCCTCCAGTTGCTCTCAGTGACTG	37	GCAACTGGAGGCCACATAAAACAGACATCTCTTGTTTTCCAGATACTACG	1	159474590	F			NA	TRUE	NM_001077474;NM_001077480;NM_001077476;NM_001077478;NM_001077481;NM_001077482;NM_001077472;NM_001077475;NM_001077476;NM_001077482;NM_001077469;NM_001077477;NM_001077481;NM_001077473;NM_001077480;NM_001077469;NM_001077473;NM_001077474;NM_001077477;NM_001077478;NM_005122;NM_001077475;NM_001077470;NM_001077470;NM_001077471;NM_001077479;NM_001077479;NM_001077472;NM_005122;NM_001077471	1stExon;1stExon;1stExon;5'UTR;1stExon;1stExon;5'UTR;5'UTR;5'UTR;5'UTR;1stExon;1stExon;5'UTR;1stExon;5'UTR;5'UTR;5'UTR;5'UTR;5'UTR;1stExon;1stExon;1stExon;5'UTR;1stExon;5'UTR;5'UTR;1stExon;1stExon;5'UTR;1stExon					NA				NA
cg25217535	PARD3	10	35027638	0.674711	0.647459	0.629138	0.602086	0.556348	47790436	CTAAACCCAAAAAATCCAAACTACAATAAATAAACTATATTCACRCCACC			II			GAGAGGATCACCTAAGCCCAGGAGGTCCAGGCTGCAGTGAGTGAGCTGTGTTCACGCCAC[CG]CACTGCACTCCAGCCTAGGTGACAGAGTGAGACCCTGTCTTAAAAAAACAGGGCAGAAGA	37	CGGTGGCGTGAACACAGCTCACTCACTGCAGCCTGGACCTCCTGGGCTTA	10	35067644	R			NA	NA	NM_019619	Body					TRUE				NA
cg25336332	THRB;THRB;THRB	3	24537309	0.296459	0.325146	0.377149	0.419541	0.495721	54670510	CTTCCATTCATAAAATAACCATAATAATTAAAAAAACTACCAAATAATCA	29642435	CTTCCATTCGTAAAATAACCGTAATAATTAAAAAAACTACCAAATAATCG	I	A	Red	ACTTGTGGCGCGTGTCGGGAATACAGGGCGCTCTGGCTCTTCTTGGGGCCTCCGCTGGTC[CG]ACCATCTGGCAGCTCTCTTAACCACCACGGCCACCCCACGAATGGAAGTTTGGGACGTGC	37	CTTCCATTCGTGGGGTGGCCGTGGTGGTTAAGAGAGCTGCCAGATGGTCG	3	24512313	F			NA	NA	NM_001128177;NM_001128176;NM_000461	TSS1500;TSS1500;TSS1500	chr3:24535844-24537436	Island			NA	3:24510516-24512440			TRUE
cg25383615	MAGI1;MAGI1;MAGI1	3	65652312	0.72407	0.684175	0.66138	0.620156	0.581426	64677505	ATATCTAAACTATATTTCAATAAACAATTCCCAAACTAATTTAACCATAC			II			AGGAATGACACATGTCTAAACTATGTTTCAGTGAGCAATTCCCAAACTGATTTGACCATG[CG]TTTCCTTTACAAACCTATAAGTTCCAGGAAACAATGCTGAGAAGTGTTATTTTATTATCC	37	CGCATGGTCAAATCAGTTTGGGAATTGCTCACTGAAACATAGTTTAGACA	3	65627352	R			NA	NA	NM_015520;NM_001033057;NM_004742	Body;Body;Body					TRUE				NA
cg25485055	ADAMTS16	5	5271554	0.797223	0.731397	0.706719	0.645147	0.561358	36727443	CAAAACAACCACAAAAAAACCATAAACTACTTATCTAAACAATACCCACA	41740419	CGAAACAACCGCGAAAAAACCGTAAACTACTTATCTAAACAATACCCGCG	I	C	Grn	CCTGTGGCTCCCGCTCCTTCCGCTCCTCCCGCTCCTCCCTCACACGGAGGCTCCTCCCTG[CG]CGGGCACTGCCCAGACAAGCAGCCTACGGCCCTCCCGCGGCTGCCCCGCCCCCATCTGCA	37	CGCGGGCACTGCCCAGACAAGCAGCCTACGGCCCTCCCGCGGCTGCCCCG	5	5324554	F	rs79619938		NA	NA	NM_139056	Body					TRUE				TRUE
cg25510965	MCF2L2	3	183113154	0.503092	0.479078	0.437708	0.39434	0.342519	54603393	ATATATTCTTTTCTCATACACCCACACATATATACATAAACATATCACAC			II			CAAAAATCCTACAAGTGGTGAGATTATAGTCAGATTTTAAAAAAGAAAGAAAAAACCAAG[CG]TGTGATATGTTTATGCACATATGTGTGGGTGTATGAGAAAAGAATATATGAAACAGTTGT	37	TATATTCTTTTCTCATACACCCACACATATGTGCATAAACATATCACACG	3	184595848	F			TRUE	NA	NM_015078	Body					NA				NA
cg25651984	MAGEC1	X	140991592	0.770564	0.753855	0.718942	0.675354	0.633311	14745300	CACATCCRAAAACTCTATCAAAATTAATCAAAACTAACAACCCRAATAAC			II			GCTGACAAGCGGGCGGCGGGGGGGGGGCGCCTTCCTCCTCTGAGAGGAGGCCCCGCCCCA[CG]CTATCCGGGCTGTCAGCCCTGATCAACCCTGACAGAGTTCCCGGATGTGCTTTGCCGGAT	37	CGCTATCCGGGCTGTCAGCCCTGATCAACCCTGACAGAGTTCCCGGATGT	X	140819258	F			NA	TRUE	NM_005462	TSS200					NA				NA
cg25788533	TNFRSF19;TNFRSF19	13	24194475	0.728474	0.69951	0.666623	0.628112	0.552841	38669510	AAAAACCTCRACCTATAAACAACAACAAATTCTTACTAAAAAATAAAACC			II			GCAATGCAGAAGTCAGGCAAAAGGCAGGCATTGCTCTTTTTGGTGCCACTCTGCCTCCTG[CG]GCCTCATTCTCTAGCAAGAACCTGCTGCTGTCCATAGGCCGAGGTCCCCCAGGACACCAG	37	CGGCCTCATTCTCTAGCAAGAACCTGCTGCTGTCCATAGGCCGAGGTCCC	13	23092475	F			NA	NA	NM_018647;NM_148957	Body;Body					TRUE				NA
cg25884711	NPY;NPY	7	24323840	0.044294	0.071901	0.08633	0.128197	0.173716	38726311	CTAACACACAAACATAACTAAACAACAAATACTATACTATCAAACAAACA	60636401	CTAACGCGCGAACGTAACTAAACGACAAATACTATACTATCGAACGAACG	I	T	Red	TAAAAGCCCTGTCGCGACCCGCTCTCTGCACCCCATCCGCTGGCTCTCACCCCTCGGAGA[CG]CTCGCCCGACAGCATAGTACTTGCCGCCCAGCCACGCCCGCGCGCCAGCCACCGTGAGTG	37	CGCTCGCCCGACAGCATAGTACTTGCCGCCCAGCCACGCCCGCGCGCCAG	7	24290365	F	rs2390965		NA	NA	NM_000905;NM_000905	5'UTR;1stExon	chr7:24323558-24325080	Island			NA	7:24289581-24291599			NA
cg25913647	CRHBP	5	76248131	0.76693	0.744221	0.726484	0.683543	0.655767	31766475	TTTACATAATATACACACTCCTAAACCAAATAACTATAACCATAACCTTC			II			GGTATTTGAAGGCACGAAATGGAATGACTTAATCTCATCTCTCAGTGGTTCAGATGGATG[CG]AAGGTCATGGCTACAGCTACCTGGTCTAGGAGTGTGTACATCATGTAAACATCCAGGTCA	37	TTACATGATGTACACACTCCTAGACCAGGTAGCTGTAGCCATGACCTTCG	5	76283887	F		rs75604502	NA	NA	NM_001882	TSS1500	chr5:76249435-76250528	N_Shore			NA				NA
cg25916044	LOC646999	7	39648696	0.549768	0.534809	0.49975	0.471564	0.420658	31687509	AAAAATCTCACTTTCAAAAAAATTATCACCTTTTCTTTACACTCCAACCC			II			TCCAACATGTCAGAAATCTCACTTTCAGAAAAGTTGTCACCTTTTCTTTGCACTCCAGCC[CG]CCAGCCCCTTTAATGTGCTATCCAAGAAAGCAGTGAGGAAGAATCACAGGATAACTGTGC	37	CGGGCTGGAGTGCAAAGAAAAGGTGACAACTTTTCTGAAAGTGAGATTTC	7	39615221	R			NA	NA	NR_024390	TSS1500	chr7:39649253-39649510	N_Shore			NA		7:39648012-39648832	Unclassified_Cell_type_specific	NA
cg26109030	NA	10	79937095	0.539677	0.505413	0.488498	0.453085	0.403619	19687350	AAAACTAAAAAAACTTATCAAAACATCTTTAAAACAAACTAATAACCCCC			II			TGGTCTTTTATCTTGTCCAAGGCTCTGGGATAGTCACCGAAATCCTTGGGCTGCTTTTGA[CG]GGGGCCACCAGCCTGTCTCAAAGATGCCCTGACAAGCCCCTCCAGCCCTGGGCAGACAAA	37	CGGGGGCCACCAGCCTGTCTCAAAGATGCCCTGACAAGCCCCTCCAGCCC	10	79607101	F			NA	NA							NA	10:79606954-79607102			NA
cg26312951	MX1;MX1	21	42797847	0.376649	0.357458	0.337243	0.250074	0.208102	41710369	AAAAAAACTAAAAACCCCCAATTACCAATACATCTATTTTCAAAACCRAC			II			GTGAGCCCTGGGAGGGAACTGAAGACCCCCAATTACCAATGCATCTGTTTTCAAAACCGA[CG]GGGGGAAGGACATGCCTAGGTTCAAGGATACGTGCAGGCTTGGATGACTCCGGGCCATTA	37	AGGGAACTGAAGACCCCCAATTACCAATGCATCTGTTTTCAAAACCGACG	21	41719717	R			NA	NA	NM_002462;NM_001144925	TSS200;5'UTR	chr21:42798146-42798884	N_Shore			TRUE		21:42797543-42799269	Promoter_Associated_Cell_type_specific	TRUE
cg26331096	NA	5	5572550	0.703789	0.666038	0.658392	0.609176	0.575421	36670475	AACCTCATTCTTCTACAATTTCRCAAAAACAAACTACTAAAACCCATAAC			II			TAAAAAGAGAGGCAGCCCCACGCAAAGTGAAGGGGGGCTTGGGCCCCTGATATGGACAAG[CG]TCATGGGCTTCAGCAGCCTGTTTCTGCGAAATTGCAGAAGAATGAGGCTGGTGACTCCGC	37	GCCTCATTCTTCTGCAATTTCGCAGAAACAGGCTGCTGAAGCCCATGACG	5	5625550	F			NA	NA							NA	5:5625510-5625695			NA
cg26355796	NA	8	1960431	0.698003	0.669035	0.647555	0.601536	0.57056	66624468	ACRACTATCATTTCTAAACTCACAAAACAAATAATTAAAAACAAAAATAC			II			TTCTCACATGCACGACTGTCATTTCTAGGCTCACAAAGCAGATGATTAAGAGCAGAAATG[CG]GTGGCCACAGGGACACAGTAGGTTGTCCCGCGACGAGCCAGTGACAGGAGGAGAGGGAAG	37	CGACTGTCATTTCTAGGCTCACAAAGCAGATGATTAAGAGCAGAAATGCG	8	1947838	R			NA	NA			chr8:1956926-1957177	S_Shelf			NA	8:1947838-1947874			NA
cg26503078	NA	7	27286813	0.619757	0.601589	0.57604	0.541728	0.494382	24744375	CACTTTTTTATTAACCAAAAAAACTACAAATACCCCAAAAACCCTTTACC			II			CTCCCTGCCCCCACTTTTTTGTTGGCCAGGGAGGCTGCAGATGCCCCAGGAGCCCTTTGC[CG]CTTCTATGAGGCCAAGCCTTTTTTCCCTGGGCCCAGCACACACCCTGATTAGCAAGTGAT	37	CGGCAAAGGGCTCCTGGGGCATCTGCAGCCTCCCTGGCCAACAAAAAAGT	7	27253338	R		rs73291951	NA	NA			chr7:27284639-27286237	S_Shore		RDMR	NA				NA
cg26533745	NPNT;NPNT	4	106816770	0.314413	0.35655	0.378884	0.44688	0.499407	16612331	AAAAATCCATATTAAACAACAAATCCTAAAACACAACACAATAACACACA	34679432	AAAAATCCATATTAAACAACGAATCCTAAAACGCAACGCAATAACGCGCG	I	A	Red	GTTCCTCGAGACTCTCAGAGGGGCGCCTCCCATCGGCGCCCACCACCCCAACCTGTTCCT[CG]CGCGCCACTGCGCTGCGCCCCAGGACCCGCTGCCCAACATGGATTTTCTCCTGGCGCTGG	37	CGCGCGCCACTGCGCTGCGCCCCAGGACCCGCTGCCCAACATGGATTTTC	4	107036219	F			NA	NA	NM_001033047;NM_001033047	1stExon;5'UTR	chr4:106816415-106817769	Island			TRUE	4:107035682-107037239			NA
cg26861354	NA	10	29051899	0.693364	0.671762	0.637576	0.586203	0.547358	25608438	AAAACTCTACAACAAAATCAATTAATCTCACAAAAAACCTAAAAATCTAC			II			AGAGAGAAGATGTTTGGAATTGTTCTAATAGGCTAAGTGATTCCAAATGCAAGTCCATAT[CG]CAGACTCCTAGGCTCTTTGTGAGACTAATTGACTTTGCTGTAGAGTTTTGGCAAAGCTCT	37	CGCAGACTCCTAGGCTCTTTGTGAGACTAATTGACTTTGCTGTAGAGTTT	10	29091905	F			NA	NA							TRUE				NA
cg26925644	PHLDB1	11	118476517	0.827543	0.800777	0.79118	0.740575	0.711368	31807320	TCTCTCACTAACCTCCCAACACAAAAACCAACTAACCCTATAATAAAAAC			II			GTGCTCTAACTGTGGGAACATAGAGGCCTGACACAGCAGGGGAGAGGACACATTGCACAG[CG]CCTTTATCATAGGGTCAGCTGGTCCCTGTGTTGGGAGGTCAGTGAGAGAAGTTGGGTGCT	37	CGCCTTTATCATAGGGTCAGCTGGTCCCTGTGTTGGGAGGTCAGTGAGAG	11	117981727	F			NA	NA	NM_015157	TSS1500	chr11:118478235-118481896	N_Shore			TRUE				TRUE
cg26998274	SLITRK1;SLITRK1	13	84456258	0.32648	0.358725	0.376912	0.419233	0.445549	14799413	CCATTAACTAAACAACATAAATCCTTCAATCAAACATAATTTCAACACCA	55750427	CCATTAACTAAACAACGTAAATCCTTCGATCGAACGTAATTTCAACACCG	I	A	Red	GAGTTCTTGCTGTGGTTGCGGGTTGCCCAGAAGTCCCCCCGAGGTGCTGTCCAGTTCCCC[CG]GTGCTGAAATCACGCCCGACCGAAGGACTCACGCTGCCCAGCCAATGGCGCTGGAAAATT	37	CCATTGGCTGGGCAGCGTGAGTCCTTCGGTCGGGCGTGATTTCAGCACCG	13	83354259	F	rs34494034		NA	NA	NM_052910;NM_052910	1stExon;5'UTR	chr13:84453664-84453897	S_Shelf			NA	13:83354094-83354373			NA
cg27315157	IFI44L;IFI44L	1	79086197	0.243051	0.213376	0.197816	0.124928	0.068075	68621480	TAAAACCACAAATCTCTTAAAAACTTTCTATCTCCAAACCRTAACTACTC			II			CCTAGAGTCTCTGAAGCCACAGATCTCTTAAGAACTTTCTGTCTCCAAACCGTGGCTGCT[CG]ATAAATCAGACAGAACAGTTAATCCTCAATTTAAGCCTGATCTAACCCCTAGAAACAGGT	37	CGAGCAGCCACGGTTTGGAGACAGAAAGTTCTTAAGAGATCTGTGGCTTC	1	78858785	R		rs74092032	NA	NA	NM_006820;NM_006820	5'UTR;1stExon					NA				NA
cg27549186	TIMP2	17	76858248	0.520419	0.491461	0.476472	0.43392	0.393276	60697329	AAAAAAAAATTACAAAACCAACTCTATATAAATCTCCTAATACCCRACTC			II			AAGAGGAATGTAGAAGAAAATTACAGGGCCAACTCTGTATGAGTCTCCTGGTGCCCGACT[CG]ACACGTGAGACTGAGTCATCGGTCCAGGAGGAGGTGGCCCGCTCAGGCCATGCGGTCACT	37	CGAGTCGGGCACCAGGAGACTCATACAGAGTTGGCCCTGTAATTTTCTTC	17	74369843	R			NA	NA	NM_003255	Body					TRUE				TRUE
cg27633912	GJB1;BCYRN1;GJB1	X	70444480	0.50645	0.501177	0.469329	0.41661	0.381445	20603351	AAAAAAAAATTTTAATCRAATAATCCCCAACAAACAAAAACCTATACACC			II			CAGGCAACCTCCCATCCCACCCCCGACCCTGCCCTGGGCGAGCCCCTCCTTCTCCCCTGC[CG]GTGCACAGGCCTCTGCCTGCTGGGGATTACTCGATCAAAACCTTCCTTCCCTGGCTACTT	37	AAGGAAGGTTTTGATCGAGTAATCCCCAGCAGGCAGAGGCCTGTGCACCG	X	70361205	F	rs41307256		NA	NA	NM_000166;NR_001568;NM_001097642	3'UTR;Body;3'UTR	chrX:70444046-70444270	S_Shore			TRUE				NA
cg27643182	SNORD115-29;SNORD115-36;SNORD115-43;SNORD115-11	15	25434289	0.681496	0.663255	0.634282	0.577998	0.54949	47705449	CAATATTTCACATAAATCCCATCACATAAATCCATAATAAAAAAACAATC			II			CCATGACACATCAGTGTTTCACATGGATCCCATCACATGGGTCCATGGTGGGAGAGCAAT[CG]TGAGCTAGCATCCCCCACCCCCTTCCTGCATGGAGGCGTGAGGTTCCATTTGGACACATG	37	AGTGTTTCACATGGATCCCATCACATGGGTCCATGGTGGGAGAGCAATCG	15	22985382	R			NA	NA	NR_003344;NR_003351;NR_003358;NR_003303	TSS1500;TSS1500;TSS1500;TSS1500					NA				NA

## Sheet: PC1_CpG_contribution
TargetID	UCSC_RefGene_Name	PC1_score
cg25884711	NPY;NPY	-1.03133
cg13851144	CHD5	-1.02662
cg16073349	CAMK2B;CAMK2B;CAMK2B;CAMK2B;CAMK2B;CAMK2B;CAMK2B;CAMK2B	-1.01388
cg18945842		-1.00967
cg07301180	TP53I11;TP53I11	-0.996435
cg15318396		-0.977011
cg09185773	WASF3	-0.97514
cg22368262	C10orf35	-0.925704
cg16330517	RNF165	-0.912827
cg06074994	WNT2;WNT2	-0.906498
cg04919263	CCDC64B	-0.897245
cg04023150	RNF220	-0.860611
cg27315157	IFI44L;IFI44L	-0.841373
cg08568512	FHOD3	-0.795593
cg15412498	MAP1B;MAP1B	-0.77225
cg13403760	PTPN14	-0.760924
cg19632532	TUBB2B	-0.74791
cg21024826	MNX1;MNX1	-0.744169
cg20254364	TIAM1	-0.68057
cg07283152	LMO1;LMO1	-0.680319
cg05803631	PER3	-0.669723
cg14482811	LCN8	0.638767
cg17662034	RDH10;RDH10	-0.636047
cg11677857	MMEL1	-0.630807
cg22714942	KCTD10	0.584849
cg03123091	ARID1A;ARID1A	0.574954
cg19404190	SPINK7	0.568332
cg14759548	PEX7	0.563443
cg05026102	ALOX5;ALOX5	-0.56281
cg16443424	CCBE1	-0.55198
cg18658151	TBC1D16	0.551634
cg22633111		0.550375
cg05639912	DLX3	-0.549024
cg05060711	EFR3B	-0.543575
cg03399933	TDH	-0.542391
cg26312951	MX1;MX1	-0.539787
cg24682621	CHRM3	0.529997
cg01360618		-0.524928
cg17023911		0.523962
cg04700811	SLC38A5	0.519558
cg18989919	C3orf36;C3orf36	0.499286
cg26925644	PHLDB1	0.486347
cg21176603	FSTL4	0.485204
cg17396797		0.478616
cg11806635	TAS1R2	0.474082
cg14253875	SLC46A2	0.47322
cg19005707	GABRA5;GABRA5	-0.466021
cg08848774		-0.462594
cg16648094	CLVS1	0.459297
cg11357542	MEIS1	0.457544
cg14738921	VEPH1;VEPH1;VEPH1;VEPH1;VEPH1;VEPH1	0.454981
cg23234820	A4GALT	0.44485
cg24486958		0.443015
cg05660355		-0.435345
cg21279826	MAPK6	0.429237
cg17682740		0.422979
cg09255505	ZBTB42	0.422062
cg07292816	EFCAB3;EFCAB3	0.418543
cg25336332	THRB;THRB;THRB	-0.417733
cg18674466		0.412098
cg18171240	CDH2	-0.410014
cg19790543		0.406581
cg13090587	FAM190A;FAM190A	0.403904
cg26998274	SLITRK1;SLITRK1	-0.402147
cg08080029	CHD5	-0.402037
cg22768891	IDUA	0.40065
cg19241927		0.398494
cg03455716	IQCJ;IQCJ	0.390138
cg07691705	MNX1;MNX1	-0.388644
cg24131748	COCH;COCH	-0.387881
cg17399362	EPHX3;EPHX3	-0.382137
cg19246977		0.381875
cg09297225		-0.380587
cg26533745	NPNT;NPNT	-0.379951
cg20659435		-0.376228
cg07579884		0.372751
cg20089899		0.371302
cg19765351	DEFB110;DEFB110	-0.366808
cg16802855	LOC732275	0.36629
cg24735937	CLTB;CLTB	0.36499
cg04001071		0.356635
cg25913647	CRHBP	0.355727
cg01602068	SHANK2	0.350791
cg15896560		0.350351
cg11343657		0.349321
cg25651984	MAGEC1	0.348258
cg24493115	UBL4B;UBL4B	0.345892
cg23245147	CHRDL1;CHRDL1;CHRDL1;CHRDL1	-0.345667
cg21128940	ACPP	0.343761
cg12662007		0.34209
cg15230622	PSPN	0.341292
cg22187032	PRKAR2B	0.338105
cg13057167		-0.336671
cg09041720	C6orf195	0.336113
cg15113123		0.329287
cg15048991	ADAMTS16	-0.325416
cg00734483	BACE2;BACE2;BACE2;BACE2;BACE2;BACE2	-0.323426
cg04678570		0.321755
cg10603385		0.321274
cg01274324	TCP10L	0.318968
cg21229975	COL5A1	0.315912
cg02802376	RIMBP2	0.315446
cg07973479	ATP8A2	0.312147
cg25485055	ADAMTS16	0.309984
cg16568256		0.308501
cg15137396	TNXB	0.305471
cg00627837	DGCR14	0.304165
cg00031779	ALPK2	0.29529
cg03184368	RBM47	0.290164
cg01718139	VSTM1	0.290143
cg02658330	FAM3D	0.288653
cg07029873	ESRRG;ESRRG	-0.287335
cg09135347		0.28533
cg09758386	TBC1D24	0.285207
cg08032971	DMBX1;DMBX1	0.28356
cg05701431	CNIH3	0.282862
cg00410034	FBXO7;FBXO7	-0.279793
cg17028080	PYY	0.27923
cg05460486		0.278153
cg21191843	EBF1	0.277144
cg02357046	FAM53A	0.275147
cg19918027	KALRN;KALRN	0.274148
cg19556901	SNORD115-1	0.270122
cg25510965	MCF2L2	-0.265239
cg19910654	PALLD;PALLD;PALLD;PALLD	0.263279
cg05904808	GAPT	0.260757
cg03401452	MMEL1	0.258279
cg15447787		-0.256914
cg15252509	MALT1;MALT1	0.255683
cg18319366	HAS2AS;HAS2	-0.249314
cg05466976	MIR216A	-0.243627
cg21340821		0.242595
cg21242232		-0.242335
cg02914667	MACROD1	0.238965
cg21091547	CDKN1A;CDKN1A	-0.238325
cg00866632	RPL29	0.237125
cg00715811	OR2W5	0.236319
cg20505445		0.236047
cg03198733	C1S;C1S	0.234463
cg19742492	ANO1;ANO1	-0.23401
cg01049205	LRIT1	-0.233597
cg08621196		-0.2314
cg25788533	TNFRSF19;TNFRSF19	0.229845
cg24882324	TNXB	-0.229485
cg05307452		0.229352
cg13338734	NFIX	-0.227457
cg25383615	MAGI1;MAGI1;MAGI1	0.223912
cg23391173	ZNF772;ZNF772	-0.21857
cg27633912	GJB1;BCYRN1;GJB1	-0.21639
cg25131771	KIF26A	0.21463
cg21697944	HRC	-0.213318
cg22348345	SYT8	0.209519
cg05797178	LMOD1	0.205493
cg04683824		-0.204563
cg03534948	TSPAN9;TSPAN9	0.204046
cg04670031		-0.201965
cg21917261	NPAS3;NPAS3;NPAS3;NPAS3	-0.200824
cg27549186	TIMP2	-0.199722
cg09750144	PCSK6;PCSK6;PCSK6;PCSK6;PCSK6;PCSK6;PCSK6;PCSK6	0.197123
cg26331096		0.196522
cg04737046		0.195528
cg25213550	GALNTL5;GALNTL5	-0.194946
cg19233472	FOXI1;FOXI1	0.190843
cg22927570		0.185431
cg26355796		0.185329
cg22745369		-0.182608
cg21814238	PDE2A;PDE2A;PDE2A;PDE2A	0.180692
cg21256656	KLK6	0.17566
cg00949446	CPN2	0.167068
cg17596359	RASA3	0.166927
cg26109030		-0.166126
cg26861354		0.165886
cg19088141	WNT2B;WNT2B	-0.162796
cg14128411	MYT1L	-0.158391
cg14214834	ADCY5	0.154681
cg03541914	TIFAB	0.153318
cg27643182	SNORD115-29;SNORD115-36;SNORD115-43;SNORD115-11	0.151359
cg25217535	PARD3	0.149395
cg07385573	USP36	-0.147611
cg20256804	DIP2C	0.147266
cg23180270	RNF113A;NDUFA1	0.146641
cg01750716	SGCZ	0.145043
cg03771731	SLC6A5	0.144439
cg03370330		-0.142303
cg23290556	SFTPD	0.140642
cg19567740	KCP	0.140317
cg16917193		-0.136999
cg19391006	SPATA16	-0.136734
cg13985688		0.134749
cg14321936	MAPKAPK3	0.134078
cg13810457	TC2N	-0.130854
cg20114732	T	-0.130837
cg25015465	ESRRB	0.13051
cg25916044	LOC646999	-0.128207
cg18941521	DLGAP5;DLGAP5	0.126504
cg03046925	TRIM15	0.125539
cg22589504	JPH2	-0.122964
cg02631838	HPCA	-0.122564
cg19659218	EBF3	-0.121975
cg18515510	CLEC4M;CLEC4M;CLEC4M;CLEC4M;CLEC4M;CLEC4M;CLEC4M;CLEC4M;CLEC4M;CLEC4M;CLEC4M;CLEC4M	-0.12148
cg06353486	MEGF6	0.120039
cg10246520	OLFM4	0.118439
cg01786362		0.11669
cg12968800		-0.116304
cg04647241	KRT12	-0.115135
cg12018163		0.11484
cg01110418	FLJ44635	-0.112607
cg25214346	NR1I3;NR1I3;NR1I3;NR1I3;NR1I3;NR1I3;NR1I3;NR1I3;NR1I3;NR1I3;NR1I3;NR1I3;NR1I3;NR1I3;NR1I3;NR1I3;NR1I3;NR1I3;NR1I3;NR1I3;NR1I3;NR1I3;NR1I3;NR1I3;NR1I3;NR1I3;NR1I3;NR1I3;NR1I3;NR1I3	0.11151
cg18047961		0.110767
cg11664903		-0.110518
cg00872984	TNXB	0.10903
cg22831953		-0.104889
cg23411036	ZNF828;ZNF828;ZNF828	0.103946
cg18107290	DLST	-0.101072
cg04150893		-0.0960777
cg19536631		0.0943793
cg15234845		0.0932986
cg04946274	CYP27C1	-0.0923381
cg18152517	STRA8	0.0916892
cg01813752	DAAM2	0.0894087
cg14644065	PTRH1	0.0835204
cg21656863	KRTAP4-5	-0.0833359
cg04899563	KNDC1	-0.0833114
cg09163477		-0.0817204
cg11085771	CLINT1	-0.080005
cg06354193	PRDM16;PRDM16	0.0792529
cg18023666		-0.0777949
cg05562203	ISLR;ISLR	0.0777688
cg00957641		0.0670593
cg02442630	ASS1;ASS1	0.06675
cg05185684	PLEKHA7	-0.0666136
cg10508783	GRB14	0.0650056
cg11792281	NLK	0.0636821
cg07109332	C1QA	0.0630431
cg10994339	SPINK5;SPINK5;SPINK5;SPINK5;SPINK5;SPINK5	0.0623142
cg01569440		0.0575023
cg22075924	AK5;AK5	0.0565915
cg18458597	CADM2;CADM2	-0.0524973
cg13010785	WDR54	0.050214
cg14521421	ST5	-0.0484564
cg14726581	SLC6A18	0.0469093
cg09545918	COL8A1;MIR548G;COL8A1	0.0460022
cg02031634		-0.0452706
cg19907812		-0.0450024
cg23201340	NRXN2;NRXN2;NRXN2	0.0415149
cg00788699	CCDC27	0.0373263
cg05893889		0.0361117
cg09642428	SPOCK1	0.0352679
cg22846149	HMGB1L1	0.0349982
cg23197297		-0.0348233
cg13380622	FCRL4	0.031474
cg21157065	LCN2	0.0297608
cg26503078		0.0289311
cg01322400		-0.0288663
cg02394753	FAM3D	0.0278104
cg18293633		0.0269681
cg02668177	NCKAP5;NCKAP5	-0.0205424
cg09489757	UNC5CL	-0.0197939
cg19308769		-0.0181005
cg10763891		-0.0172018
cg04856042	LSAMP	-0.0167329
cg25023257	MYBPH	0.0153007
cg16871385	SORBS2	-0.0126735
cg10355623		0.012012
cg09723635	KIF13A;KIF13A;KIF13A;KIF13A	-0.0107006
cg00511464	RBM47;RBM47	0.00865142
cg13206556		0.00852283
cg23161733	SORCS1;SORCS1	0.00795787
cg06529416		0.00783554
cg08289567		0.00495312
cg18188653	LPP;LPP;LPP	0.00251189
cg14690980	HGF;HGF;HGF;HGF;HGF	0.000723149
cg13298167	IL1F9	-0.000275718

## Sheet: PC2_CpG_contribution
TargetID	UCSC_RefGene_Name	PC2_score
cg27315157	IFI44L;IFI44L	0.209718
cg06353486	MEGF6	-0.208656
cg08080029	CHD5	-0.204491
cg15318396		0.192807
cg00872984	TNXB	-0.184107
cg16917193		-0.178859
cg17662034	RDH10;RDH10	0.17047
cg24131748	COCH;COCH	-0.164367
cg26312951	MX1;MX1	0.163602
cg25336332	THRB;THRB;THRB	-0.161195
cg24882324	TNXB	-0.157903
cg26533745	NPNT;NPNT	-0.157521
cg02631838	HPCA	-0.157243
cg20114732	T	-0.141563
cg05639912	DLX3	-0.139523
cg07029873	ESRRG;ESRRG	-0.133528
cg16443424	CCBE1	-0.128745
cg20659435		-0.126851
cg15447787		-0.12542
cg05466976	MIR216A	0.123435
cg01049205	LRIT1	-0.123336
cg17399362	EPHX3;EPHX3	-0.120195
cg22831953		0.117907
cg19765351	DEFB110;DEFB110	0.115676
cg08568512	FHOD3	-0.114994
cg20254364	TIAM1	-0.114207
cg04670031		0.1134
cg21024826	MNX1;MNX1	-0.113129
cg00734483	BACE2;BACE2;BACE2;BACE2;BACE2;BACE2	-0.113097
cg15048991	ADAMTS16	-0.111266
cg23245147	CHRDL1;CHRDL1;CHRDL1;CHRDL1	-0.106024
cg18171240	CDH2	-0.105761
cg16871385	SORBS2	0.103899
cg25510965	MCF2L2	0.103633
cg26998274	SLITRK1;SLITRK1	-0.100324
cg07691705	MNX1;MNX1	-0.100238
cg01569440		0.0980708
cg22745369		0.0970343
cg21656863	KRTAP4-5	0.0963774
cg09297225		0.0962244
cg05660355		0.0947637
cg08848774		-0.0930622
cg03399933	TDH	-0.0920281
cg01360618		-0.091663
cg21917261	NPAS3;NPAS3;NPAS3;NPAS3	0.0893021
cg19005707	GABRA5;GABRA5	-0.0880825
cg08621196		0.0877979
cg25213550	GALNTL5;GALNTL5	0.0870314
cg05060711	EFR3B	-0.0861252
cg04023150	RNF220	-0.0856053
cg19632532	TUBB2B	-0.0845215
cg00410034	FBXO7;FBXO7	0.0836314
cg13298167	IL1F9	0.0825254
cg09545918	COL8A1;MIR548G;COL8A1	0.0814496
cg09163477		0.0813117
cg18458597	CADM2;CADM2	0.0797251
cg21091547	CDKN1A;CDKN1A	0.0792304
cg04150893		0.0789283
cg07283152	LMO1;LMO1	-0.0783598
cg19742492	ANO1;ANO1	0.0769586
cg05026102	ALOX5;ALOX5	-0.0766624
cg13057167		0.0757515
cg18319366	HAS2AS;HAS2	0.0752995
cg21697944	HRC	0.074862
cg27633912	GJB1;BCYRN1;GJB1	0.0746726
cg19391006	SPATA16	0.0734929
cg23391173	ZNF772;ZNF772	0.073367
cg22589504	JPH2	0.0731997
cg01110418	FLJ44635	0.0713714
cg12968800		0.0712445
cg13810457	TC2N	0.0711597
cg11677857	MMEL1	-0.070089
cg05803631	PER3	-0.0695922
cg18107290	DLST	0.0685742
cg18515510	CLEC4M;CLEC4M;CLEC4M;CLEC4M;CLEC4M;CLEC4M;CLEC4M;CLEC4M;CLEC4M;CLEC4M;CLEC4M;CLEC4M	0.0684458
cg03123091	ARID1A;ARID1A	-0.0683186
cg18293633		0.0678778
cg04946274	CYP27C1	0.0678327
cg11664903		0.0677407
cg03370330		0.0675894
cg11792281	NLK	0.067372
cg14482811	LCN8	-0.0666386
cg19404190	SPINK7	-0.065861
cg18188653	LPP;LPP;LPP	0.064621
cg21242232		0.0645162
cg07385573	USP36	0.0642584
cg27549186	TIMP2	0.0636625
cg22633111		-0.0636283
cg26109030		0.0619139
cg25485055	ADAMTS16	0.0605181
cg14759548	PEX7	-0.0604503
cg04700811	SLC38A5	-0.0599905
cg24682621	CHRM3	-0.058732
cg04683824		0.0584157
cg02668177	NCKAP5;NCKAP5	0.0582282
cg15412498	MAP1B;MAP1B	-0.0574309
cg19659218	EBF3	0.0571485
cg13338734	NFIX	0.0570199
cg14128411	MYT1L	0.056304
cg09642428	SPOCK1	0.0553418
cg04647241	KRT12	0.0552146
cg02394753	FAM3D	0.0550698
cg25916044	LOC646999	0.055002
cg01750716	SGCZ	0.0547041
cg19088141	WNT2B;WNT2B	0.0531506
cg00511464	RBM47;RBM47	0.0526893
cg08289567		0.0526184
cg26925644	PHLDB1	-0.052411
cg00031779	ALPK2	0.0507834
cg13403760	PTPN14	-0.0502814
cg18658151	TBC1D16	-0.0500816
cg23197297		0.0483184
cg11806635	TAS1R2	-0.0481443
cg22714942	KCTD10	-0.0472837
cg00957641		0.0459662
cg23234820	A4GALT	-0.0457248
cg10246520	OLFM4	0.0452854
cg18989919	C3orf36;C3orf36	-0.0452135
cg04899563	KNDC1	0.0449525
cg19790543		-0.0445344
cg13010785	WDR54	0.0444227
cg17682740		-0.0443567
cg14521421	ST5	0.0441533
cg17023911		-0.0439844
cg14738921	VEPH1;VEPH1;VEPH1;VEPH1;VEPH1;VEPH1	-0.0436832
cg24486958		-0.043573
cg05185684	PLEKHA7	0.0435118
cg14253875	SLC46A2	-0.0432504
cg11085771	CLINT1	0.0430058
cg04856042	LSAMP	0.0428374
cg18674466		-0.0421778
cg15234845		0.041269
cg23411036	ZNF828;ZNF828;ZNF828	0.0407402
cg16073349	CAMK2B;CAMK2B;CAMK2B;CAMK2B;CAMK2B;CAMK2B;CAMK2B;CAMK2B	-0.0401926
cg11357542	MEIS1	-0.0394601
cg19308769		0.0389961
cg03534948	TSPAN9;TSPAN9	0.0387844
cg18023666		0.0386964
cg13380622	FCRL4	0.0379103
cg20089899		-0.0371679
cg07292816	EFCAB3;EFCAB3	-0.0359213
cg25913647	CRHBP	-0.0352059
cg04001071		-0.035053
cg24735937	CLTB;CLTB	-0.0348363
cg09489757	UNC5CL	0.0345708
cg16802855	LOC732275	-0.0342072
cg01322400		0.0340084
cg10994339	SPINK5;SPINK5;SPINK5;SPINK5;SPINK5;SPINK5	0.0337103
cg05904808	GAPT	0.0329607
cg12662007		-0.0320083
cg22187032	PRKAR2B	-0.0319757
cg06074994	WNT2;WNT2	-0.0315184
cg02031634		0.0311003
cg11343657		-0.0310973
cg10763891		0.0310953
cg25788533	TNFRSF19;TNFRSF19	0.0309654
cg25023257	MYBPH	0.0299287
cg22768891	IDUA	-0.0295814
cg14690980	HGF;HGF;HGF;HGF;HGF	0.0294489
cg09723635	KIF13A;KIF13A;KIF13A;KIF13A	0.0293996
cg21814238	PDE2A;PDE2A;PDE2A;PDE2A	0.0293772
cg13985688		0.0286492
cg20256804	DIP2C	0.0285335
cg19907812		0.0280644
cg01274324	TCP10L	-0.0280251
cg00788699	CCDC27	0.0270946
cg14726581	SLC6A18	0.0269114
cg26503078		0.0267743
cg19246977		-0.0261415
cg22846149	HMGB1L1	0.0260784
cg09255505	ZBTB42	-0.0257747
cg26861354		0.0256394
cg03184368	RBM47	-0.0256286
cg02802376	RIMBP2	-0.0255271
cg07109332	C1QA	0.0254936
cg22927570		0.0254039
cg04919263	CCDC64B	-0.025177
cg21279826	MAPK6	-0.0249966
cg05893889		0.0248771
cg13090587	FAM190A;FAM190A	-0.0248338
cg21128940	ACPP	-0.0245602
cg10508783	GRB14	0.0242525
cg15896560		-0.0241574
cg16648094	CLVS1	-0.0236586
cg16330517	RNF165	-0.0229402
cg10355623		0.022798
cg06529416		0.0222942
cg13206556		0.0221768
cg22368262	C10orf35	-0.0213346
cg23161733	SORCS1;SORCS1	0.0211534
cg09185773	WASF3	-0.0209702
cg15230622	PSPN	-0.0208461
cg04678570		-0.0207288
cg03046925	TRIM15	0.0206392
cg21176603	FSTL4	-0.0203816
cg00627837	DGCR14	-0.0203799
cg17396797		-0.0200923
cg09041720	C6orf195	0.0198666
cg27643182	SNORD115-29;SNORD115-36;SNORD115-43;SNORD115-11	0.0191531
cg05701431	CNIH3	-0.0183245
cg21157065	LCN2	0.0182358
cg22075924	AK5;AK5	0.0176539
cg23201340	NRXN2;NRXN2;NRXN2	0.017499
cg02914667	MACROD1	-0.0174729
cg02357046	FAM53A	-0.0171029
cg19918027	KALRN;KALRN	-0.0167673
cg18152517	STRA8	0.0166408
cg03401452	MMEL1	-0.0165117
cg05460486		-0.0161947
cg25214346	NR1I3;NR1I3;NR1I3;NR1I3;NR1I3;NR1I3;NR1I3;NR1I3;NR1I3;NR1I3;NR1I3;NR1I3;NR1I3;NR1I3;NR1I3;NR1I3;NR1I3;NR1I3;NR1I3;NR1I3;NR1I3;NR1I3;NR1I3;NR1I3;NR1I3;NR1I3;NR1I3;NR1I3;NR1I3;NR1I3	0.0154815
cg21191843	EBF1	-0.0144567
cg08032971	DMBX1;DMBX1	-0.0140127
cg19556901	SNORD115-1	-0.0130609
cg21340821		-0.0128356
cg19910654	PALLD;PALLD;PALLD;PALLD	-0.0126706
cg01602068	SHANK2	-0.012504
cg19567740	KCP	0.0124783
cg16568256		-0.0124131
cg21256656	KLK6	0.012145
cg06354193	PRDM16;PRDM16	0.0121323
cg15137396	TNXB	-0.011871
cg02442630	ASS1;ASS1	0.011815
cg25015465	ESRRB	0.0114936
cg25651984	MAGEC1	-0.01132
cg01813752	DAAM2	0.0106713
cg14321936	MAPKAPK3	0.0106315
cg21229975	COL5A1	-0.010425
cg19241927		-0.0101141
cg02658330	FAM3D	-0.00991115
cg05562203	ISLR;ISLR	0.00984308
cg00866632	RPL29	-0.0098252
cg04737046		-0.00958902
cg01786362		0.00846465
cg00715811	OR2W5	0.00845455
cg19536631		0.00843821
cg05307452		-0.00839637
cg23290556	SFTPD	0.00813627
cg20505445		-0.00795784
cg14644065	PTRH1	0.00788178
cg01718139	VSTM1	-0.00715224
cg09758386	TBC1D24	-0.00661432
cg25884711	NPY;NPY	-0.00649191
cg10603385		0.00610887
cg18945842		-0.00603618
cg12018163		0.00598397
cg25383615	MAGI1;MAGI1;MAGI1	0.00594634
cg24493115	UBL4B;UBL4B	0.00570526
cg03771731	SLC6A5	0.00521087
cg17028080	PYY	-0.00509475
cg09750144	PCSK6;PCSK6;PCSK6;PCSK6;PCSK6;PCSK6;PCSK6;PCSK6	-0.00496248
cg18047961		0.00477088
cg07579884		-0.00467576
cg17596359	RASA3	0.00465759
cg03198733	C1S;C1S	0.00454974
cg15252509	MALT1;MALT1	-0.00451481
cg26355796		0.00431339
cg00949446	CPN2	-0.00384109
cg13851144	CHD5	-0.00377861
cg23180270	RNF113A;NDUFA1	0.00371079
cg18941521	DLGAP5;DLGAP5	0.00337357
cg15113123		0.00320083
cg07301180	TP53I11;TP53I11	-0.00313376
cg19233472	FOXI1;FOXI1	-0.00298745
cg05797178	LMOD1	-0.00273999
cg25217535	PARD3	-0.0024583
cg03541914	TIFAB	-0.00232793
cg09135347		0.00174501
cg22348345	SYT8	0.00127154
cg07973479	ATP8A2	0.00122531
cg14214834	ADCY5	0.00092894
cg03455716	IQCJ;IQCJ	0.000704077
cg26331096		0.000257731
cg25131771	KIF26A	3.63867e-05
