# Supplementary material for: DNA methylation profile of a hepatosplenic gamma/delta T-cell lymphoma patient associated with response to interferon-α therapy
Source: Cell Mol Immunol. 2020 Aug 20;18(5):1332–5. doi: 10.1038/s41423-020-0518-4 (PMC8093208; doi:10.1038/s41423-020-0518-4)
Supplement: Supplementary file 4 — Supplemental Table S3 [file 41423_2020_518_MOESM4_ESM.xlsx]

## Sheet: Sheet1
Biological_Process
Category	Term	Count	%	PValue	Genes	List Total	Pop Hits	Pop Total	Fold Enrichment	Bonferroni	Benjamini	FDR
GOTERM_BP_DIRECT	GO:0007399~nervous system development	10	5.20833	0.00243441	PSPN, MYT1L, CHRDL1, CHRM3, LSAMP, MAP1B, SPOCK1, DGCR14, GJB1, KALRN	169	287	16792	3.46205	0.894054	0.894054	3.73889
GOTERM_BP_DIRECT	GO:0031643~positive regulation of myelination	3	1.5625	0.00424763	PARD3, WASF3, HGF	169	10	16792	29.8083	0.980167	0.85917	6.43826
GOTERM_BP_DIRECT	GO:0007155~cell adhesion	12	6.25	0.00655491	ISLR, OLFM4, TNXB, MAGI1, LPP, SORBS2, LSAMP, MYBPH, SPOCK1, CDH2, COL8A1, COL5A1	169	459	16792	2.59767	0.997658	0.86721	9.77075
GOTERM_BP_DIRECT	GO:0061003~positive regulation of dendritic spine morphogenesis	3	1.5625	0.0095913	TIAM1, CAMK2B, KALRN	169	15	16792	19.8722	0.99986	0.891288	13.9872
GOTERM_BP_DIRECT	GO:0043401~steroid hormone mediated signaling pathway	4	2.08333	0.0194006	NR1I3, THRB, ESRRB, ESRRG	169	57	16792	6.9727	1	0.972913	26.3827
GOTERM_BP_DIRECT	GO:0071356~cellular response to tumor necrosis factor	5	2.60417	0.0246224	LCN2, ASS1, CRHBP, NPNT, HAS2	169	110	16792	4.51641	1	0.978222	32.2783
GOTERM_BP_DIRECT	GO:0030534~adult behavior	3	1.5625	0.0276333	SLITRK1, NRXN2, SHANK2	169	26	16792	11.4647	1	0.974951	35.4738
GOTERM_BP_DIRECT	GO:0045087~innate immune response	10	5.20833	0.0292033	DEFB110, LCN2, C1QA, NPY, SFTPD, MALT1, C1S, TRIM15, MX1, CLEC4M	169	430	16792	2.31072	1	0.967028	37.0835
GOTERM_BP_DIRECT	GO:0060492~lung induction	2	1.04167	0.0297168	WNT2, WNT2B	169	3	16792	66.2406	1	0.954367	37.6018
GOTERM_BP_DIRECT	GO:0010046~response to mycotoxin	2	1.04167	0.0297168	LCN2, ASS1	169	3	16792	66.2406	1	0.954367	37.6018
GOTERM_BP_DIRECT	GO:0097118~neuroligin clustering involved in postsynaptic membrane assembly	2	1.04167	0.0394259	NRXN2, CDH2	169	4	16792	49.6805	1	0.975391	46.6802
GOTERM_BP_DIRECT	GO:1902017~regulation of cilium assembly	3	1.5625	0.0527436	TBC1D16, TBC1D24, ADAMTS16	169	37	16792	8.05629	1	0.989292	57.1358
GOTERM_BP_DIRECT	GO:0071377~cellular response to glucagon stimulus	3	1.5625	0.0605934	PRKAR2B, ASS1, ADCY5	169	40	16792	7.45207	1	0.991749	62.3647
GOTERM_BP_DIRECT	GO:0022008~neurogenesis	3	1.5625	0.0660342	WNT2, SPOCK1, PRDM16	169	42	16792	7.09721	1	0.992092	65.6318
GOTERM_BP_DIRECT	GO:0045762~positive regulation of adenylate cyclase activity	2	1.04167	0.0679778	HPCA, TIMP2	169	7	16792	28.3888	1	0.990257	66.7332
GOTERM_BP_DIRECT	GO:0045580~regulation of T cell differentiation	2	1.04167	0.0773064	SPINK5, SLC46A2	169	8	16792	24.8402	1	0.992846	71.5743
GOTERM_BP_DIRECT	GO:0035176~social behavior	3	1.5625	0.0832603	NRXN2, SHANK2, KALRN	169	48	16792	6.21006	1	0.993289	74.3105
GOTERM_BP_DIRECT	GO:0015816~glycine transport	2	1.04167	0.0865421	SLC38A5, SLC6A5	169	9	16792	22.0802	1	0.992583	75.7112
GOTERM_BP_DIRECT	GO:0016477~cell migration	5	2.60417	0.0943085	TIAM1, SORBS2, CDH2, PALLD, COL5A1	169	172	16792	2.8884	1	0.993707	78.7464
GOTERM_BP_DIRECT	GO:0061072~iris morphogenesis	2	1.04167	0.0956859	WNT2, WNT2B	169	10	16792	19.8722	1	0.992368	79.2462
GOTERM_BP_DIRECT	GO:0032098~regulation of appetite	2	1.04167	0.0956859	NPY, PYY	169	10	16792	19.8722	1	0.992368	79.2462
GOTERM_BP_DIRECT	GO:0008343~adult feeding behavior	2	1.04167	0.0956859	DMBX1, NPY	169	10	16792	19.8722	1	0.992368	79.2462
Cellular_Component
Category	Term	Count	%	PValue	Genes	List Total	Pop Hits	Pop Total	Fold Enrichment	Bonferroni	Benjamini	FDR
GOTERM_CC_DIRECT	GO:0005578~proteinaceous extracellular matrix	11	5.72917	0.000237	COCH, WNT2, TNXB, NPNT, ADAMTS16, CCBE1, SFTPD, SPOCK1, TIMP2, COL5A1, WNT2B	173	268	18224	4.3237	0.0487177	0.0487177	0.298836
GOTERM_CC_DIRECT	GO:0005576~extracellular region	28	14.5833	0.00237705	FAM3D, NPNT, FSTL4, LCN8, C1S, TIMP2, SPINK5, CPN2, SPINK7, WNT2, DEFB110, ISLR, SFTPD, COL8A1, KLK6, MMEL1, EPHX3, HGF, COL5A1, WNT2B, CLEC4M, LCN2, C1QA, PSPN, CHRDL1, NPY, PYY, MEGF6	173	1610	18224	1.83202	0.394774	0.222037	2.96424
GOTERM_CC_DIRECT	GO:0030018~Z disc	5	2.60417	0.0256339	JPH2, SORBS2, FHOD3, PALLD, HRC	173	118	18224	4.4636	0.995828	0.839013	27.988
GOTERM_CC_DIRECT	GO:0005581~collagen trimer	4	2.08333	0.0564349	C1QA, CCBE1, SFTPD, COL5A1	173	92	18224	4.58005	0.999995	0.953311	52.0243
GOTERM_CC_DIRECT	GO:0031012~extracellular matrix	7	3.64583	0.0623016	COCH, WNT2, TNXB, PCSK6, TIMP2, COL8A1, COL5A1	173	296	18224	2.49117	0.999999	0.933768	55.6624
GOTERM_CC_DIRECT	GO:0043197~dendritic spine	4	2.08333	0.0688846	PRKAR2B, TIAM1, MAP1B, SHANK2	173	100	18224	4.21364	1	0.918725	59.441
GOTERM_CC_DIRECT	GO:0030054~cell junction	9	4.6875	0.069927	PARD3, MAGI1, CHRM3, PLEKHA7, CNIH3, RIMBP2, GABRA5, MAP1B, SHANK2	173	459	18224	2.06551	1	0.887536	60.0114
GOTERM_CC_DIRECT	GO:0005615~extracellular space	19	9.89583	0.0852388	KLK6, OLFM4, TNXB, CRHBP, VSTM1, SPOCK1, HGF, TIMP2, ACPP, WNT2B, WNT2, LCN2, NPY, KCP, CCBE1, SFTPD, ALOX5, PYY, PCSK6	173	1347	18224	1.48588	1	0.904613	67.5823
GOTERM_CC_DIRECT	GO:0001750~photoreceptor outer segment	3	1.5625	0.0864674	MAP1B, ATP8A2, SHANK2	173	52	18224	6.07737	1	0.879996	68.1285
GOTERM_CC_DIRECT	GO:0045202~synapse	5	2.60417	0.092242	CHRM3, CADM2, RIMBP2, GABRA5, CDH2	173	181	18224	2.90997	1	0.870232	70.5841
Molecular_Function
Category	Term	Count	%	PValue	Genes	List Total	Pop Hits	Pop Total	Fold Enrichment	Bonferroni	Benjamini	FDR
GOTERM_MF_DIRECT	GO:0003707~steroid hormone receptor activity	4	2.08333	0.0155257	NR1I3, THRB, ESRRB, ESRRG	159	56	16881	7.58356	0.984669	0.984669	18.5661
GOTERM_MF_DIRECT	GO:0003779~actin binding	7	3.64583	0.0468978	WASF3, HPCA, FHOD3, CAMK2B, LMOD1, PALLD, DAAM2	159	278	16881	2.67334	0.999997	0.998359	46.7649
GOTERM_MF_DIRECT	GO:0002020~protease binding	4	2.08333	0.069108	LCN2, CCBE1, MALT1, TIMP2	159	101	16881	4.20474	1	0.998294	60.9345
GOTERM_MF_DIRECT	GO:0004887~thyroid hormone receptor activity	2	1.04167	0.0724841	NR1I3, THRB	159	8	16881	26.5425	1	0.993413	62.7538
GOTERM_MF_DIRECT	GO:0005509~calcium ion binding	12	6.25	0.0738943	NPNT, HPCA, CCBE1, EFCAB3, SYT8, FSTL4, SPOCK1, TC2N, C1S, CDH2, MEGF6, HRC	159	717	16881	1.7769	1	0.983417	63.4903
GOTERM_MF_DIRECT	GO:0005178~integrin binding	4	2.08333	0.0757131	TNXB, NPNT, TIMP2, COL5A1	159	105	16881	4.04456	1	0.969911	64.4203
GOTERM_MF_DIRECT	GO:0030276~clathrin binding	3	1.5625	0.0852291	SYT8, TC2N, CLINT1	159	52	16881	6.12518	1	0.966554	68.9393
GOTERM_MF_DIRECT	GO:0015278~calcium-release channel activity	2	1.04167	0.0982984	JPH2, RASA3	159	11	16881	19.3036	1	0.968361	74.2851
KEGG_Pathway
Category	Term	Count	%	PValue	Genes	List Total	Pop Hits	Pop Total	Fold Enrichment	Bonferroni	Benjamini	FDR
KEGG_PATHWAY	hsa05205:Proteoglycans in cancer	6	3.125	0.015705	WNT2, CDKN1A, TIAM1, CAMK2B, HGF, WNT2B	52	200	6879	3.96865	0.880109	0.880109	16.9177
KEGG_PATHWAY	hsa04310:Wnt signaling pathway	5	2.60417	0.0187086	WNT2, NLK, CAMK2B, DAAM2, WNT2B	52	138	6879	4.79306	0.920397	0.71786	19.838
KEGG_PATHWAY	hsa04916:Melanogenesis	4	2.08333	0.037551	WNT2, ADCY5, CAMK2B, WNT2B	52	100	6879	5.29154	0.994076	0.819058	36.1176
KEGG_PATHWAY	hsa04015:Rap1 signaling pathway	5	2.60417	0.0692893	PARD3, MAGI1, TIAM1, ADCY5, HGF	52	210	6879	3.14973	0.999934	0.909782	56.8607
KEGG_PATHWAY	hsa04550:Signaling pathways regulating pluripotency of stem cells	4	2.08333	0.0848138	WNT2, ESRRB, MEIS1, WNT2B	52	140	6879	3.77967	0.999993	0.907006	64.5725
KEGG_PATHWAY	hsa04520:Adherens junction	3	1.5625	0.0969749	PARD3, WASF3, NLK	52	71	6879	5.58965	0.999999	0.897522	69.7086
REACTOME_Pathway
Category	Term	Count	%	PValue	Genes	List Total	Pop Hits	Pop Total	Fold Enrichment	Bonferroni	Benjamini	FDR	Pathway
REACTOME_PATHWAY	R-HSA-383280:R-HSA-383280	4	2.08333	0.00881214	NR1I3, THRB, ESRRB, ESRRG	77	51	9075	9.2437	0.800296	0.800296	10.3472	Nuclear Receptor transcription pathway
REACTOME_PATHWAY	R-HSA-5610787:R-HSA-5610787	3	1.5625	0.0797967	PRKAR2B, TUBB2B, ADCY5	77	56	9075	6.31378	1	0.999483	64.1641	Hedgehog 'off' state
